# Supplementary material for: Poly[(μ3-5-bromo­nicotinato)(5-bromo­nicotinato)copper(II)]
Source: Acta Crystallogr Sect E Struct Rep Online. 2009 Sep 30;65(Pt 10):m1262–3. doi: 10.1107/S1600536809038331 (PMC2970337; doi:10.1107/S1600536809038331)
Supplement: Supplementary file 1 [file e-65-m1262-sup1.cif]

##############################################################################
###                                                                        ###
###        Electronic paper (Acta Crystallographica Section E)             ###
###                                                                        ###
##############################################################################
#                                                                            #
# This CIF contains the data in a paper accepted for publication in Acta     #
# Crystallographica Section E. It conforms to the requirements of Notes      #
# for Authors for Section E, and has been peer reviewed under the auspices   #
# of the IUCr Commission on Journals.                                        #
#                                                                            #
# Full details of the Crystallographic Information File format               #
# are given in the paper "The Crystallographic Information File (CIF):       #
# a New Standard Archive File for Crystallography" by S. R. Hall, F. H.      #
# Allen and I. D. Brown [Acta Cryst. (1991), A47, 655-685].                  #
#                                                                            #
# The current version of the core CIF dictionary is obtainable from          #
# ftp://ftp.iucr.org/pub/cif_core.dic. The current version number is 2.4.    #
#                                                                            #
# Software is freely available for graphical display of the structure(s) in  #
# this CIF.  For information consult the CIF home page http://www.iucr.org/  #
# cif/home.html                                                              #
#                                                                            #
# This file may be used for bona fide research purposes within the           #
# scientific community so long as proper attribution is given to the journal # 
# article from which it was obtained.                                        #
#                                                                            #
##############################################################################
                                             
data_I
_audit_creation_method     SHELXL-97
_chemical_name_systematic
;
Poly[(\m~3~-5-bromonicotinato)(5-bromonicotinato)copper(II)]
;
_chemical_name_common     ?
_chemical_formula_moiety     'C12 H6 Br2 Cu N2 O4'
_chemical_formula_sum     'C12 H6 Br2 Cu N2 O4'
_chemical_formula_iupac     '[Cu (C6 H3 Br N O2)2]'
_chemical_formula_weight     465.55
_symmetry_cell_setting     'monoclinic'
_symmetry_space_group_name_H-M     'P 21/c'
_symmetry_space_group_name_Hall     '-P 2ybc'
loop_
    _symmetry_equiv_pos_as_xyz
    'x, y, z'
    '-x, y+1/2, -z+1/2'
    '-x, -y, -z'
    'x, -y-1/2, z-1/2'
_cell_length_a     21.542(4)
_cell_length_b     11.746(2)
_cell_length_c     12.271(2)
_cell_angle_alpha     90.00
_cell_angle_beta     104.31(3)
_cell_angle_gamma     90.00
_cell_volume     3008.6(9)
_cell_formula_units_Z     8
_cell_measurement_reflns_used     ?
_cell_measurement_theta_min     2.4373
_cell_measurement_theta_max     27.0162
_cell_measurement_temperature     173(2)
_exptl_crystal_description     'block'
_exptl_crystal_colour     'blue'
_exptl_crystal_size_max     0.33
_exptl_crystal_size_mid     0.31
_exptl_crystal_size_min     0.23
_exptl_crystal_density_diffrn     2.056
_exptl_crystal_density_meas     ?
_exptl_crystal_density_method     'not measured'
_exptl_crystal_F_000     1784
_exptl_absorpt_coefficient_mu     6.778
_exptl_absorpt_correction_type     multi-scan
_exptl_absorpt_process_details     '(SADABS; Sheldrick, 2004)'
_exptl_absorpt_correction_T_min     0.2132
_exptl_absorpt_correction_T_max     0.3047
_exptl_special_details
;
;
_diffrn_ambient_temperature     173(2)
_diffrn_radiation_type     MoK\a
_diffrn_radiation_wavelength     0.71073
_diffrn_radiation_source     'fine-focus sealed tube'
_diffrn_radiation_monochromator     graphite
_diffrn_measurement_device_type     'Bruker SMART CCD area-detector'
_diffrn_measurement_method     '\f and \w'
_diffrn_detector_area_resol_mean     ?
_diffrn_reflns_number     15126
_diffrn_reflns_av_R_equivalents     0.0309
_diffrn_reflns_av_sigmaI/netI     0.0445
_diffrn_reflns_theta_min     1.95
_diffrn_reflns_theta_max     27.04
_diffrn_reflns_theta_full     27.04
_diffrn_measured_fraction_theta_max     0.988
_diffrn_measured_fraction_theta_full     0.988
_diffrn_reflns_limit_h_min     -27
_diffrn_reflns_limit_h_max     15
_diffrn_reflns_limit_k_min     -12
_diffrn_reflns_limit_k_max     15
_diffrn_reflns_limit_l_min     -15
_diffrn_reflns_limit_l_max     15
_diffrn_standards_number     ?
_diffrn_standards_interval_count     ?
_diffrn_standards_interval_time     ?
_diffrn_standards_decay_%     ?
_refine_special_details
;
Refinement of <i>F</i>^2^ against ALL reflections. The weighted <i>R</i>-factor
<i>wR</i> and goodness of fit <i>S</i> are based on <i>F</i>^2^, conventional
<i>R</i>-factors <i>R</i> are based on <i>F</i>, with <i>F</i> set to zero for
negative <i>F</i>^2^. The threshold expression of <i>F</i>^2^ >
\s(<i>F</i>^2^) is used only for calculating <i>R</i>-factors(gt) <i>etc</i>.
and is not relevant to the choice of reflections for refinement.
<i>R</i>-factors based on <i>F</i>^2^ are statistically about twice as large
as those based on <i>F</i>, and <i>R</i>- factors based on ALL data will be
even larger.
;
_reflns_number_total     6502
_reflns_number_gt     4904
_reflns_threshold_expression     I>2\s(I)
_refine_ls_structure_factor_coef     Fsqd
_refine_ls_matrix_type     full
_refine_ls_R_factor_all     0.0549
_refine_ls_R_factor_gt     0.0340
_refine_ls_wR_factor_gt     0.0762
_refine_ls_wR_factor_ref     0.0853
_refine_ls_goodness_of_fit_ref     1.025
_refine_ls_restrained_S_all     1.025
_refine_ls_number_reflns     6502
_refine_ls_number_parameters     379
_refine_ls_number_restraints     0
_refine_ls_hydrogen_treatment     constr
_refine_ls_weighting_scheme     calc
_refine_ls_weighting_details
          'calc w=1/[\s^2^(Fo^2^)+(0.0329P)^2^+6.737P] where P=(Fo^2^+2Fc^2^)/3'
_atom_sites_solution_hydrogens     geom
_atom_sites_solution_primary     direct
_atom_sites_solution_secondary     difmap
_refine_ls_shift/su_max     0.002
_refine_ls_shift/su_mean     0.000
_refine_diff_density_max     1.404
_refine_diff_density_min     -1.335
_refine_ls_extinction_method     none
_refine_ls_extinction_coef     ?
loop_
    _atom_type_symbol
    _atom_type_description
    _atom_type_scat_dispersion_real
    _atom_type_scat_dispersion_imag
    _atom_type_scat_source
    'C' 'C' 0.0033 0.0016
                         'International Tables Vol C Tables 4.2.6.8 and 6.1.1.4'
    'H' 'H' 0.0000 0.0000
                         'International Tables Vol C Tables 4.2.6.8 and 6.1.1.4'
    'N' 'N' 0.0061 0.0033
                         'International Tables Vol C Tables 4.2.6.8 and 6.1.1.4'
    'O' 'O' 0.0106 0.0060
                         'International Tables Vol C Tables 4.2.6.8 and 6.1.1.4'
    'Cu' 'Cu' 0.3201 1.2651
                         'International Tables Vol C Tables 4.2.6.8 and 6.1.1.4'
    'Br' 'Br' -0.2901 2.4595
                         'International Tables Vol C Tables 4.2.6.8 and 6.1.1.4'
_computing_data_collection     'SMART (Bruker, 1998)'
_computing_cell_refinement     'SAINT (Bruker, 1998)'
_computing_data_reduction     'SAINT (Bruker, 1998)'
_computing_structure_solution     'SHELXS97 (Sheldrick, 2008)'
_computing_structure_refinement     'SHELXL97 (Sheldrick, 2008)'
_computing_molecular_graphics     'DIAMOND (Brandenburg, 2005)'
_computing_publication_material     'SHELXTL (Sheldrick, 2008)'
loop_
    _atom_site_type_symbol
    _atom_site_label
    _atom_site_fract_x
    _atom_site_fract_y
    _atom_site_fract_z
    _atom_site_U_iso_or_equiv
    _atom_site_adp_type
    _atom_site_calc_flag
    _atom_site_refinement_flags
    _atom_site_occupancy
    _atom_site_disorder_assembly
    _atom_site_disorder_group
    Br Br1 0.36048(3) 1.10765(4) 0.45763(4) 0.04098(14) Uani d . 1 . .
    Br Br2 0.22167(2) 0.26934(6) 0.04959(4) 0.04929(17) Uani d . 1 . .
    Br Br3 0.65085(2) 0.30249(5) -0.19347(4) 0.04179(15) Uani d . 1 . .
    Br Br4 1.13503(3) 0.60918(5) 0.58445(4) 0.05030(18) Uani d . 1 . .
    Cu Cu1 0.48131(2) 0.52244(4) 0.59219(4) 0.01204(10) Uani d . 1 . .
    Cu Cu2 1.02261(2) 0.48099(4) 0.10871(4) 0.01222(10) Uani d . 1 . .
    N N1 0.46040(15) 0.5444(3) 0.7534(3) 0.0155(7) Uani d . 1 . .
    N N2 0.20763(17) 0.4113(4) 0.3472(3) 0.0318(9) Uani d . 1 . .
    N N3 1.04924(15) 0.4524(3) 0.2885(3) 0.0158(7) Uani d . 1 . .
    N N4 0.76951(19) 0.2695(4) 0.1228(3) 0.0389(10) Uani d . 1 . .
    O O1 0.39446(13) 0.4902(3) 0.5031(2) 0.0261(7) Uani d . 1 . .
    O O2 0.57262(12) 0.5555(3) 0.6502(2) 0.0223(6) Uani d . 1 . .
    O O3 0.49764(14) 0.3579(2) 0.6129(2) 0.0223(6) Uani d . 1 . .
    O O4 0.46875(13) 0.6827(2) 0.5418(2) 0.0207(6) Uani d . 1 . .
    O O5 1.04325(13) 0.3262(2) 0.0652(2) 0.0179(6) Uani d . 1 . .
    O O6 0.99585(14) 0.6387(2) 0.1185(2) 0.0247(7) Uani d . 1 . .
    O O7 0.93424(13) 0.4281(3) 0.0966(2) 0.0231(6) Uani d . 1 . .
    O O8 1.10483(13) 0.5363(2) 0.0872(2) 0.0239(7) Uani d . 1 . .
    C C1 0.48052(18) 0.7079(3) 0.4500(3) 0.0157(8) Uani d . 1 . .
    C C2 0.46378(17) 0.8249(3) 0.4044(3) 0.0128(7) Uani d . 1 . .
    C C3 0.42926(18) 0.9003(3) 0.4536(3) 0.0176(8) Uani d . 1 . .
    H H3B 0.4191 0.8821 0.5234 0.080 Uiso d R 1 . .
    C C4 0.41056(19) 1.0027(3) 0.4004(3) 0.0205(9) Uani d . 1 . .
    C C5 0.42629(19) 0.4721(3) 0.7994(3) 0.0198(8) Uani d . 1 . .
    H H5A 0.4144 0.4051 0.7657 0.050 Uiso d R 1 . .
    C C6 0.47896(17) 0.6433(3) 0.8054(3) 0.0153(8) Uani d . 1 . .
    H H6A 0.5027 0.6896 0.7725 0.050 Uiso d R 1 . .
    C C7 0.38534(18) 0.4560(3) 0.4041(3) 0.0169(8) Uani d . 1 . .
    C C8 0.31838(17) 0.4236(3) 0.3453(3) 0.0175(8) Uani d . 1 . .
    C C9 0.30550(19) 0.3730(4) 0.2396(4) 0.0241(9) Uani d . 1 . .
    H H9A 0.3388 0.3606 0.2015 0.080 Uiso d R 1 . .
    C C10 0.24266(19) 0.3414(4) 0.1909(3) 0.0241(9) Uani d . 1 . .
    C C11 0.19555(19) 0.3611(4) 0.2464(4) 0.0249(9) Uani d . 1 . .
    H H11A 0.1525 0.3381 0.2115 0.080 Uiso d R 1 . .
    C C12 0.2679(2) 0.4414(4) 0.3946(4) 0.0260(9) Uani d . 1 . .
    H H12A 0.2769 0.4772 0.4672 0.080 Uiso d R 1 . .
    C C13 0.89075(18) 0.4275(3) 0.0067(3) 0.0176(8) Uani d . 1 . .
    C C14 0.82826(18) 0.3749(3) 0.0129(3) 0.0177(8) Uani d . 1 . .
    C C15 0.77755(19) 0.3685(3) -0.0817(3) 0.0208(9) Uani d . 1 . .
    H H15A 0.7803 0.4012 -0.1520 0.080 Uiso d R 1 . .
    C C16 0.72308(18) 0.3128(4) -0.0705(3) 0.0226(9) Uani d . 1 . .
    C C17 0.7203(2) 0.2648(4) 0.0305(4) 0.0325(11) Uani d . 1 . .
    H H17A 0.6817 0.2266 0.0354 0.080 Uiso d R 1 . .
    C C18 0.8221(2) 0.3253(4) 0.1122(4) 0.0301(10) Uani d . 1 . .
    H H18A 0.8573 0.3313 0.1774 0.080 Uiso d R 1 . .
    C C19 1.02976(18) 0.2986(3) -0.0370(3) 0.0152(8) Uani d . 1 . .
    C C20 1.04662(17) 0.1814(3) -0.0668(3) 0.0132(7) Uani d . 1 . .
    C C21 1.07623(18) 0.1035(3) 0.0149(3) 0.0154(8) Uani d . 1 . .
    H H21A 1.0841 0.1230 0.0950 0.050 Uiso d R 1 . .
    C C22 1.09175(19) 0.5010(3) 0.4790(3) 0.0191(8) Uani d . 1 . .
    C C23 1.07778(18) 0.5271(3) 0.3658(3) 0.0182(8) Uani d . 1 . .
    H H23A 1.0892 0.6007 0.3428 0.080 Uiso d R 1 . .
    C C24 1.03400(17) 0.3506(3) 0.3220(3) 0.0151(8) Uani d . 1 . .
    H H24A 1.0114 0.2988 0.2626 0.050 Uiso d R 1 . .
loop_
    _atom_site_aniso_label
    _atom_site_aniso_U_11
    _atom_site_aniso_U_22
    _atom_site_aniso_U_33
    _atom_site_aniso_U_12
    _atom_site_aniso_U_13
    _atom_site_aniso_U_23
    Br1 0.0617(3) 0.0352(3) 0.0350(3) 0.0291(2) 0.0292(2) 0.0086(2)
    Br2 0.0306(3) 0.0809(4) 0.0360(3) -0.0217(3) 0.0076(2) -0.0310(3)
    Br3 0.0203(2) 0.0719(4) 0.0300(3) -0.0167(2) 0.00016(18) -0.0005(2)
    Br4 0.0942(5) 0.0338(3) 0.0177(2) -0.0389(3) 0.0040(2) -0.0080(2)
    Cu1 0.0157(2) 0.0104(2) 0.0101(2) -0.00042(17) 0.00348(17) -0.00025(17)
    Cu2 0.0160(2) 0.0096(2) 0.0094(2) -0.00019(17) 0.00013(17) -0.00022(17)
    N1 0.0182(16) 0.0147(18) 0.0131(15) -0.0002(12) 0.0029(13) -0.0016(13)
    N2 0.0186(19) 0.050(3) 0.026(2) 0.0006(17) 0.0042(15) -0.0037(18)
    N3 0.0203(17) 0.0119(17) 0.0147(16) -0.0012(12) 0.0031(13) 0.0012(12)
    N4 0.032(2) 0.060(3) 0.027(2) -0.011(2) 0.0113(17) 0.008(2)
    O1 0.0174(15) 0.0376(19) 0.0224(15) -0.0036(12) 0.0032(12) -0.0094(13)
    O2 0.0145(14) 0.0315(17) 0.0205(15) -0.0023(12) 0.0034(11) -0.0019(12)
    O3 0.0369(17) 0.0149(15) 0.0186(14) 0.0039(12) 0.0136(13) 0.0021(12)
    O4 0.0353(17) 0.0144(15) 0.0163(14) 0.0052(12) 0.0137(12) 0.0061(11)
    O5 0.0270(15) 0.0137(14) 0.0112(13) 0.0033(11) 0.0016(11) -0.0041(11)
    O6 0.0450(18) 0.0119(15) 0.0146(14) 0.0080(13) 0.0023(13) 0.0011(11)
    O7 0.0167(14) 0.0336(18) 0.0182(15) -0.0019(12) 0.0032(11) -0.0022(13)
    O8 0.0197(15) 0.0284(18) 0.0199(15) -0.0079(12) -0.0018(11) 0.0085(12)
    C1 0.0186(19) 0.012(2) 0.0155(19) -0.0014(15) 0.0026(15) 0.0005(15)
    C2 0.0133(18) 0.015(2) 0.0089(17) -0.0015(14) 0.0002(13) 0.0002(14)
    C3 0.020(2) 0.017(2) 0.0148(19) -0.0020(15) 0.0037(15) 0.0015(16)
    C4 0.026(2) 0.017(2) 0.022(2) 0.0073(16) 0.0133(17) -0.0017(16)
    C5 0.027(2) 0.015(2) 0.018(2) -0.0065(16) 0.0073(16) -0.0065(16)
    C6 0.0158(19) 0.013(2) 0.0171(19) 0.0023(14) 0.0038(15) 0.0000(15)
    C7 0.019(2) 0.011(2) 0.020(2) 0.0009(15) 0.0044(16) 0.0032(15)
    C8 0.0137(19) 0.018(2) 0.019(2) 0.0009(15) 0.0003(15) 0.0000(16)
    C9 0.019(2) 0.029(3) 0.024(2) -0.0038(17) 0.0038(17) -0.0036(18)
    C10 0.020(2) 0.030(3) 0.020(2) -0.0046(17) 0.0007(17) -0.0026(18)
    C11 0.017(2) 0.031(3) 0.025(2) -0.0019(17) 0.0021(17) 0.0012(19)
    C12 0.021(2) 0.034(3) 0.021(2) 0.0016(18) 0.0025(17) -0.0024(19)
    C13 0.020(2) 0.0084(19) 0.026(2) 0.0012(15) 0.0073(17) -0.0038(16)
    C14 0.020(2) 0.013(2) 0.020(2) -0.0019(15) 0.0047(16) -0.0020(16)
    C15 0.021(2) 0.016(2) 0.025(2) -0.0002(16) 0.0051(17) -0.0003(17)
    C16 0.016(2) 0.027(2) 0.023(2) -0.0009(17) 0.0006(16) -0.0026(18)
    C17 0.025(2) 0.041(3) 0.033(3) -0.007(2) 0.011(2) 0.005(2)
    C18 0.025(2) 0.046(3) 0.018(2) -0.005(2) 0.0044(18) 0.001(2)
    C19 0.0194(19) 0.0101(19) 0.0167(19) -0.0020(15) 0.0055(15) -0.0018(15)
    C20 0.0160(18) 0.0079(19) 0.0165(19) 0.0006(14) 0.0052(14) -0.0035(14)
    C21 0.022(2) 0.015(2) 0.0075(17) 0.0018(15) 0.0015(14) -0.0012(14)
    C22 0.028(2) 0.016(2) 0.0123(18) -0.0059(16) 0.0021(16) -0.0051(15)
    C23 0.023(2) 0.013(2) 0.018(2) -0.0047(15) 0.0039(16) -0.0005(16)
    C24 0.0185(19) 0.0119(19) 0.0139(18) 0.0004(15) 0.0019(15) 0.0010(15)
_geom_special_details
;
All e.s.d.'s (except the e.s.d. in the dihedral angle between two l.s. planes)
are estimated using the full covariance matrix. The cell e.s.d.'s are taken
into account individually in the estimation of e.s.d.'s in distances, angles
and torsion angles; correlations between e.s.d.'s in cell parameters are only
used when they are defined by crystal symmetry. An approximate (isotropic)
treatment of cell e.s.d.'s is used for estimating e.s.d.'s involving l.s.
planes.
;
loop_
    _geom_bond_atom_site_label_1
    _geom_bond_atom_site_label_2
    _geom_bond_site_symmetry_2
    _geom_bond_distance
    _geom_bond_publ_flag
    Br1 C4 . 1.885(4) ?
    Br2 C10 . 1.881(4) ?
    Br3 C16 . 1.885(4) ?
    Br4 C22 . 1.887(4) ?
    Cu1 O1 . 1.957(3) ?
    Cu1 O2 . 1.958(3) ?
    Cu1 O3 . 1.969(3) ?
    Cu1 O4 . 1.979(3) ?
    Cu1 N1 . 2.150(3) ?
    Cu1 Cu1 3_666 2.6355(10) ?
    Cu2 O6 . 1.952(3) ?
    Cu2 O8 . 1.965(3) ?
    Cu2 O7 . 1.973(3) ?
    Cu2 O5 . 1.976(3) ?
    Cu2 N3 . 2.164(3) ?
    Cu2 Cu2 3_765 2.6423(10) ?
    N1 C5 . 1.336(5) ?
    N1 C6 . 1.338(5) ?
    N2 C12 . 1.333(5) ?
    N2 C11 . 1.337(5) ?
    N3 C23 . 1.327(5) ?
    N3 C24 . 1.332(5) ?
    N4 C18 . 1.343(6) ?
    N4 C17 . 1.347(6) ?
    O1 C7 . 1.247(5) ?
    O2 C7 3_666 1.257(5) ?
    O3 C1 3_666 1.263(5) ?
    O4 C1 . 1.250(4) ?
    O5 C19 . 1.258(4) ?
    O6 C19 3_765 1.254(4) ?
    O7 C13 . 1.258(5) ?
    O8 C13 3_765 1.254(5) ?
    C1 O3 3_666 1.263(5) ?
    C1 C2 . 1.494(5) ?
    C2 C6 4_575 1.386(5) ?
    C2 C3 . 1.386(5) ?
    C3 C4 . 1.380(5) ?
    C3 H3B . 0.9600 ?
    C4 C5 4_575 1.394(5) ?
    C5 C4 4_576 1.394(5) ?
    C5 H5A . 0.8971 ?
    C6 C2 4_576 1.386(5) ?
    C6 H6A . 0.9065 ?
    C7 O2 3_666 1.257(5) ?
    C7 C8 . 1.494(5) ?
    C8 C12 . 1.385(6) ?
    C8 C9 . 1.390(6) ?
    C9 C10 . 1.389(5) ?
    C9 H9A . 0.9601 ?
    C10 C11 . 1.375(6) ?
    C11 H11A . 0.9599 ?
    C12 H12A . 0.9601 ?
    C13 O8 3_765 1.254(5) ?
    C13 C14 . 1.500(5) ?
    C14 C15 . 1.385(6) ?
    C14 C18 . 1.386(6) ?
    C15 C16 . 1.379(6) ?
    C15 H15A . 0.9600 ?
    C16 C17 . 1.376(6) ?
    C17 H17A . 0.9601 ?
    C18 H18A . 0.9600 ?
    C19 O6 3_765 1.254(4) ?
    C19 C20 . 1.492(5) ?
    C20 C24 4_565 1.376(5) ?
    C20 C21 . 1.390(5) ?
    C21 C22 4_565 1.373(5) ?
    C21 H21A . 0.9821 ?
    C22 C21 4_566 1.373(5) ?
    C22 C23 . 1.381(5) ?
    C23 H23A . 0.9600 ?
    C24 C20 4_566 1.376(5) ?
    C24 H24A . 0.9814 ?
loop_
    _geom_angle_atom_site_label_1
    _geom_angle_atom_site_label_2
    _geom_angle_atom_site_label_3
    _geom_angle_site_symmetry_1
    _geom_angle_site_symmetry_3
    _geom_angle
    _geom_angle_publ_flag
    O1 Cu1 O2 . . 167.78(12) ?
    O1 Cu1 O3 . . 89.88(13) ?
    O2 Cu1 O3 . . 90.95(12) ?
    O1 Cu1 O4 . . 88.36(13) ?
    O2 Cu1 O4 . . 88.40(12) ?
    O3 Cu1 O4 . . 168.51(11) ?
    O1 Cu1 N1 . . 98.55(12) ?
    O2 Cu1 N1 . . 93.55(12) ?
    O3 Cu1 N1 . . 94.02(11) ?
    O4 Cu1 N1 . . 97.47(11) ?
    O1 Cu1 Cu1 . 3_666 86.23(9) ?
    O2 Cu1 Cu1 . 3_666 81.90(9) ?
    O3 Cu1 Cu1 . 3_666 80.33(8) ?
    O4 Cu1 Cu1 . 3_666 88.23(8) ?
    N1 Cu1 Cu1 . 3_666 172.64(9) ?
    O6 Cu2 O8 . . 89.09(13) ?
    O6 Cu2 O7 . . 90.52(13) ?
    O8 Cu2 O7 . . 168.27(11) ?
    O6 Cu2 O5 . . 168.22(11) ?
    O8 Cu2 O5 . . 89.85(12) ?
    O7 Cu2 O5 . . 88.14(12) ?
    O6 Cu2 N3 . . 95.31(12) ?
    O8 Cu2 N3 . . 99.66(12) ?
    O7 Cu2 N3 . . 92.04(12) ?
    O5 Cu2 N3 . . 96.44(11) ?
    O6 Cu2 Cu2 . 3_765 82.01(8) ?
    O8 Cu2 Cu2 . 3_765 85.86(9) ?
    O7 Cu2 Cu2 . 3_765 82.48(9) ?
    O5 Cu2 Cu2 . 3_765 86.21(8) ?
    N3 Cu2 Cu2 . 3_765 173.85(9) ?
    C5 N1 C6 . . 118.8(3) ?
    C5 N1 Cu1 . . 125.1(3) ?
    C6 N1 Cu1 . . 115.9(2) ?
    C12 N2 C11 . . 117.8(4) ?
    C23 N3 C24 . . 118.6(3) ?
    C23 N3 Cu2 . . 125.9(3) ?
    C24 N3 Cu2 . . 115.5(2) ?
    C18 N4 C17 . . 116.5(4) ?
    C7 O1 Cu1 . . 120.4(3) ?
    C7 O2 Cu1 3_666 . 125.2(3) ?
    C1 O3 Cu1 3_666 . 127.1(2) ?
    C1 O4 Cu1 . . 117.7(2) ?
    C19 O5 Cu2 . . 119.7(2) ?
    C19 O6 Cu2 3_765 . 125.9(3) ?
    C13 O7 Cu2 . . 124.3(3) ?
    C13 O8 Cu2 3_765 . 120.8(2) ?
    O4 C1 O3 . 3_666 126.5(4) ?
    O4 C1 C2 . . 118.1(3) ?
    O3 C1 C2 3_666 . 115.2(3) ?
    C6 C2 C3 4_575 . 118.6(3) ?
    C6 C2 C1 4_575 . 119.2(3) ?
    C3 C2 C1 . . 122.0(3) ?
    C4 C3 C2 . . 118.4(4) ?
    C4 C3 H3B . . 120.8 ?
    C2 C3 H3B . . 120.8 ?
    C3 C4 C5 . 4_575 119.9(4) ?
    C3 C4 Br1 . . 121.4(3) ?
    C5 C4 Br1 4_575 . 118.7(3) ?
    N1 C5 C4 . 4_576 121.4(4) ?
    N1 C5 H5A . . 119.1 ?
    C4 C5 H5A 4_576 . 119.5 ?
    N1 C6 C2 . 4_576 123.0(4) ?
    N1 C6 H6A . . 116.4 ?
    C2 C6 H6A 4_576 . 120.7 ?
    O1 C7 O2 . 3_666 126.1(4) ?
    O1 C7 C8 . . 117.0(3) ?
    O2 C7 C8 3_666 . 116.9(3) ?
    C12 C8 C9 . . 118.3(4) ?
    C12 C8 C7 . . 121.3(4) ?
    C9 C8 C7 . . 120.4(3) ?
    C10 C9 C8 . . 117.7(4) ?
    C10 C9 H9A . . 121.1 ?
    C8 C9 H9A . . 121.2 ?
    C11 C10 C9 . . 120.1(4) ?
    C11 C10 Br2 . . 119.6(3) ?
    C9 C10 Br2 . . 120.3(3) ?
    N2 C11 C10 . . 122.3(4) ?
    N2 C11 H11A . . 118.9 ?
    C10 C11 H11A . . 118.8 ?
    N2 C12 C8 . . 123.7(4) ?
    N2 C12 H12A . . 118.3 ?
    C8 C12 H12A . . 118.0 ?
    O8 C13 O7 3_765 . 126.4(4) ?
    O8 C13 C14 3_765 . 117.3(3) ?
    O7 C13 C14 . . 116.2(4) ?
    C15 C14 C18 . . 119.1(4) ?
    C15 C14 C13 . . 120.8(4) ?
    C18 C14 C13 . . 120.0(4) ?
    C16 C15 C14 . . 117.2(4) ?
    C16 C15 H15A . . 121.5 ?
    C14 C15 H15A . . 121.4 ?
    C17 C16 C15 . . 120.8(4) ?
    C17 C16 Br3 . . 118.9(3) ?
    C15 C16 Br3 . . 120.3(3) ?
    N4 C17 C16 . . 122.7(4) ?
    N4 C17 H17A . . 118.7 ?
    C16 C17 H17A . . 118.6 ?
    N4 C18 C14 . . 123.8(4) ?
    N4 C18 H18A . . 117.9 ?
    C14 C18 H18A . . 118.3 ?
    O6 C19 O5 3_765 . 126.2(4) ?
    O6 C19 C20 3_765 . 115.6(3) ?
    O5 C19 C20 . . 118.2(3) ?
    C24 C20 C21 4_565 . 118.6(3) ?
    C24 C20 C19 4_565 . 119.6(3) ?
    C21 C20 C19 . . 121.8(3) ?
    C22 C21 C20 4_565 . 117.5(3) ?
    C22 C21 H21A 4_565 . 122.2 ?
    C20 C21 H21A . . 120.3 ?
    C21 C22 C23 4_566 . 120.7(3) ?
    C21 C22 Br4 4_566 . 120.0(3) ?
    C23 C22 Br4 . . 119.2(3) ?
    N3 C23 C22 . . 121.4(4) ?
    N3 C23 H23A . . 119.5 ?
    C22 C23 H23A . . 119.2 ?
    N3 C24 C20 . 4_566 123.2(3) ?
    N3 C24 H24A . . 116.2 ?
    C20 C24 H24A 4_566 . 120.5 ?
data_global
_journal_date_recd_electronic     2009-08-28
_journal_date_accepted     2009-09-22
_journal_name_full     'Acta Crystallographica, Section E'
_journal_year     2009
_journal_volume     65
_journal_issue     10
_journal_page_first     m1262
_journal_page_last     m1263
_journal_paper_category     QM
_journal_coeditor_code     BG2298
_publ_contact_author
;
      Chen, Hong-Ji
      Department of Materials Science and Engineering
      Jinan University
      Guangzhou, 510632
      People's Republic of China
;
_publ_contact_author_email     thjchen@jnu.edu.cn
_publ_contact_author_fax     '86-20-85223271'
_publ_contact_author_phone     '86-20-85221362'
_publ_section_title
;
Poly[(\m~3~-5-bromonicotinato)(5-bromonicotinato)copper(II)]
;
loop_
    _publ_author_name
    _publ_author_address
    'Yang, Jun'
;     Department of Materials Science and Engineering
      Jinan University
      Guangzhou 510632
      People's Republic of China
;
    'Chen, Hong-Ji'
;     Department of Materials Science and Engineering
      Jinan University
      Guangzhou 510632
      People's Republic of China
;
