# Supplementary material for: Poly[(μ3-5-bromo­nicotinato)(5-bromo­nicotinato)copper(II)]
Source: Acta Crystallogr Sect E Struct Rep Online. 2009 Sep 30;65(Pt 10):m1262–3. doi: 10.1107/S1600536809038331 (PMC2970337; doi:10.1107/S1600536809038331)
Supplement: Supplementary file 2 [file e-65-m1262-Isup2.hkl]

# 
# h,k,l, Fc-squared, Fo-squared, sigma(Fo-squared) and status flag 
# 
data_I
_shelx_title ' cu in P2(1)/c' 
_shelx_refln_list_code          4 
_shelx_F_calc_maximum      497.00 
_exptl_crystal_F_000      1784.00 
_reflns_d_resolution_high  0.7818 
 
loop_ 
 _symmetry_equiv_pos_as_xyz 
 'x, y, z' 
 '-x, y+1/2, -z+1/2' 
 '-x, -y, -z' 
 'x, -y-1/2, z-1/2' 
 
_cell_length_a    21.5420 
_cell_length_b    11.7460 
_cell_length_c    12.2710 
_cell_angle_alpha  90.000 
_cell_angle_beta  104.310 
_cell_angle_gamma  90.000 
 
_shelx_F_squared_multiplier     1.000 
 
loop_ 
 _refln_index_h 
 _refln_index_k 
 _refln_index_l 
 _refln_F_squared_calc 
 _refln_F_squared_meas 
 _refln_F_squared_sigma 
 _refln_observed_status 
   2   0   0    40780.53    39216.28   1015.25 o 
   3   0   0      230.60      446.83     38.80 o 
   4   0   0    10917.17    12067.56    345.25 o 
   5   0   0     3347.83     3085.04    125.79 o 
   6   0   0    30061.59    29257.47    562.01 o 
   7   0   0    77061.00    74183.66   1387.14 o 
   8   0   0    44630.39    41156.75    877.59 o 
   9   0   0    14184.70    14601.72    453.99 o 
  10   0   0     7512.84     8258.15    301.51 o 
  11   0   0     3864.64     4385.98    205.13 o 
  12   0   0     6889.75     6364.57    270.62 o 
  13   0   0     6166.84     6222.96    271.11 o 
  14   0   0    17365.38    17188.53    564.96 o 
  15   0   0     3066.15     3100.36    212.54 o 
  16   0   0    29081.18    30523.16    915.40 o 
  17   0   0     6004.21     6385.83    314.61 o 
  18   0   0     4945.20     5047.57    277.04 o 
  19   0   0      109.01      234.04    141.86 o 
  20   0   0     6849.45     7537.99    366.75 o 
  21   0   0     2204.27     2390.08    244.17 o 
  22   0   0     1247.07     1418.58    220.45 o 
  23   0   0     6170.04     6601.83    361.81 o 
  24   0   0    13856.44    13727.83    568.42 o 
  25   0   0      146.49      390.48    198.70 o 
  26   0   0       13.98       94.90    165.58 o 
   1   1   0       56.92      648.33     45.92 o 
   2   1   0     1021.96     1194.36     30.13 o 
   3   1   0    13376.74    13354.44    223.15 o 
   4   1   0     1584.65     2206.33    102.44 o 
   5   1   0    33208.59    33362.18    776.28 o 
   6   1   0   104692.70   104993.94   1572.12 o 
   7   1   0     1322.63     1428.63     48.42 o 
   8   1   0     2771.44     2960.16     74.86 o 
   9   1   0     7293.82     7086.08    194.35 o 
  10   1   0    15669.61    16305.08    281.06 o 
  11   1   0     6163.45     6030.18    130.46 o 
  12   1   0     1978.85     1743.01    104.93 o 
  13   1   0     2924.92     3130.74     91.33 o 
  14   1   0    18328.23    18481.06    420.11 o 
  15   1   0     1138.90     1377.26    111.06 o 
  16   1   0       13.04       43.21    117.39 o 
  17   1   0       99.40      -75.79     75.79 o 
  18   1   0     7844.87     8165.78    258.08 o 
  19   1   0      745.36      858.10    275.68 o 
  20   1   0     1339.57     1705.32    146.58 o 
  21   1   0     3458.53     3512.17    297.68 o 
  22   1   0        4.46      -89.52     95.64 o 
  23   1   0       43.41      -32.76    113.21 o 
  24   1   0      379.73      317.29    166.82 o 
  25   1   0      992.23     1177.44    167.56 o 
  26   1   0      968.44     1446.58    178.03 o 
   0   2   0    18534.19    18741.79    518.50 o 
   1   2   0      348.08      397.91     19.54 o 
   2   2   0   151821.98   145671.69   2582.69 o 
   3   2   0       93.27      141.01     16.27 o 
   4   2   0     6996.09     8614.35    111.34 o 
   5   2   0     5544.23     5587.57     89.81 o 
   6   2   0      375.79      644.08     28.27 o 
   7   2   0    26906.52    27454.34    375.87 o 
   8   2   0      547.86      485.73     30.50 o 
   9   2   0    15972.99    15550.36    268.51 o 
  10   2   0    14185.64    14712.87    260.15 o 
  11   2   0      756.19      862.07     63.74 o 
  12   2   0     2397.78     2433.11     82.10 o 
  13   2   0      143.86      144.06     73.62 o 
  14   2   0     8304.16     7753.70    228.66 o 
  15   2   0      240.07      185.16    117.89 o 
  16   2   0     3491.12     3367.05    160.42 o 
  17   2   0     6773.02     6673.98    224.38 o 
  18   2   0    11634.45    11710.71    325.30 o 
  19   2   0      599.98      768.27    115.23 o 
  20   2   0     2415.01     2533.52    252.33 o 
  21   2   0      156.54      121.51    107.22 o 
  22   2   0     7182.26     8157.68    279.90 o 
  23   2   0     3223.33     3681.13    203.85 o 
  24   2   0     1280.89     1701.98    165.17 o 
  25   2   0      295.31      310.87    125.99 o 
  26   2   0     4822.78     5019.92    250.08 o 
   1   3   0     1910.06     2579.19     80.42 o 
   2   3   0   137467.88   132294.48   3229.87 o 
   3   3   0      225.48      248.99     38.71 o 
   4   3   0    37082.84    38134.69    501.64 o 
   5   3   0     9244.12     9735.27    128.51 o 
   6   3   0    23867.13    23889.90    290.70 o 
   7   3   0     5305.55     5708.36     87.36 o 
   8   3   0      873.47      787.68     33.03 o 
   9   3   0      531.70      489.92     41.75 o 
  10   3   0     6322.11     6116.25     97.60 o 
  11   3   0     4562.94     4565.89     88.76 o 
  12   3   0    45355.86    42547.22    680.04 o 
  13   3   0      244.82      290.79     49.79 o 
  14   3   0       78.65      143.47     72.73 o 
  15   3   0      170.69       56.47     71.08 o 
  16   3   0       12.99       12.23     97.87 o 
  17   3   0     1372.62     1306.44    124.25 o 
  18   3   0     1124.30     1168.26    125.67 o 
  19   3   0     5453.76     5423.97    209.27 o 
  20   3   0      202.07       25.87    188.81 o 
  21   3   0     1441.87     1507.70    143.63 o 
  22   3   0        0.40       63.10    110.71 o 
  23   3   0      180.74      130.64    119.44 o 
  24   3   0      214.75      328.15    120.52 o 
  25   3   0      383.80      424.86    137.45 o 
  26   3   0     2717.00     2983.38    217.48 o 
   0   4   0      421.72      273.58     55.11 o 
   1   4   0     1763.16     1988.47     75.20 o 
   2   4   0     9525.10     9254.91    164.52 o 
   3   4   0      323.61      418.57     26.29 o 
   4   4   0    69046.95    62502.65   1867.54 o 
   5   4   0     2516.37     2392.59     86.94 o 
   6   4   0     6769.27     7811.49    111.12 o 
   7   4   0     2836.34     2983.98     58.53 o 
   8   4   0      131.11       91.81     26.58 o 
   9   4   0     1915.14     1792.31     50.12 o 
  10   4   0     9484.03     9411.23    138.68 o 
  11   4   0     4650.56     4274.05     81.11 o 
  12   4   0     2297.42     2367.01     90.75 o 
  13   4   0      614.88      717.42     54.85 o 
  14   4   0     4110.61     4182.88    103.57 o 
  15   4   0      301.31      199.42     61.85 o 
  16   4   0    25768.66    25543.78    523.45 o 
  17   4   0      281.64      268.76     72.02 o 
  18   4   0     1477.12     1567.47    125.50 o 
  19   4   0     1099.49     1218.66    100.68 o 
  20   4   0     5757.43     5208.10    176.24 o 
  21   4   0       13.89      100.25     79.38 o 
  22   4   0     4316.77     4401.36    217.73 o 
  23   4   0      257.56      262.48     89.43 o 
  24   4   0     4791.68     5047.10    245.23 o 
  25   4   0     1353.76     1672.42    135.21 o 
   1   5   0     4472.16     4515.13    133.51 o 
   2   5   0       55.52       90.20     41.41 o 
   3   5   0     2648.27     2904.28     78.70 o 
   4   5   0     6280.00     6999.43    160.70 o 
   5   5   0      142.21      136.68     22.26 o 
   6   5   0     4365.81     4274.05     82.29 o 
   7   5   0      686.51      623.71     33.31 o 
   8   5   0     2506.60     2882.55     72.79 o 
   9   5   0        1.29       23.40     26.70 o 
  10   5   0    23650.70    23479.25    300.90 o 
  11   5   0        3.31       -2.61     29.74 o 
  12   5   0     1026.95     1003.17     56.33 o 
  13   5   0     1243.87     1378.73     66.14 o 
  14   5   0     2666.24     2352.18     80.54 o 
  15   5   0      960.00      902.40     64.25 o 
  16   5   0     1230.19     1580.01     93.57 o 
  17   5   0     1267.63     1263.96     88.11 o 
  18   5   0     2036.62     2174.75    109.03 o 
  19   5   0     1666.88     1678.51    129.56 o 
  20   5   0     1161.87      972.25     97.41 o 
  21   5   0     2410.12     2325.50    122.72 o 
  22   5   0      570.04      607.01    147.62 o 
  23   5   0      108.08      136.15    106.62 o 
  24   5   0     2647.51     2773.75    234.29 o 
  25   5   0      562.99      377.38    171.02 o 
   0   6   0     5257.76     5183.74    217.98 o 
   1   6   0      677.23      658.79     65.98 o 
   2   6   0    64227.36    64326.28   1250.53 o 
   3   6   0     1298.69     1288.38    109.85 o 
   4   6   0    23429.11    23346.22    408.46 o 
   5   6   0       40.48       37.19     36.68 o 
   6   6   0     8656.22     8300.88    138.29 o 
   7   6   0      127.04      146.16     29.38 o 
   8   6   0     1391.22     1426.02     49.01 o 
   9   6   0     6626.90     6915.30    113.90 o 
  10   6   0     4775.19     4397.28     87.55 o 
  11   6   0     1592.45     1615.66     57.94 o 
  12   6   0      265.62      246.56     70.38 o 
  13   6   0     3045.39     2887.22     87.70 o 
  14   6   0    13265.17    12159.67    209.73 o 
  15   6   0       44.24       71.87     60.53 o 
  16   6   0     1277.33     1319.98     89.31 o 
  17   6   0        1.31      -22.43    103.93 o 
  18   6   0     4309.70     4575.86    183.40 o 
  19   6   0      454.78      405.74    103.05 o 
  20   6   0       29.96      -59.05     96.72 o 
  21   6   0       15.77      -30.07     99.47 o 
  22   6   0     2526.59     2131.64    223.04 o 
  23   6   0       12.24      -96.66     96.66 o 
  24   6   0      145.14      -53.46    129.25 o 
   1   7   0     2986.24     2745.46    119.12 o 
   2   7   0    32208.85    31892.07    663.53 o 
   3   7   0      995.18     1145.03     91.88 o 
   4   7   0      313.68      323.49    105.40 o 
   5   7   0     1962.72     1978.70     83.46 o 
   6   7   0      311.47      249.36     66.78 o 
   7   7   0      208.38      196.50     30.66 o 
   8   7   0    91573.56    89322.88   1175.32 o 
   9   7   0      961.70      915.11     47.94 o 
  10   7   0    37194.99    36928.64    460.16 o 
  11   7   0       14.72        2.24     37.47 o 
  12   7   0      305.15      343.33     62.35 o 
  13   7   0       12.09      -10.94     63.71 o 
  14   7   0      578.45      492.47    121.82 o 
  15   7   0     6476.09     6511.48    170.08 o 
  16   7   0    12413.41    11635.07    306.71 o 
  17   7   0        3.60      -34.81    127.03 o 
  18   7   0      133.61       47.98     93.22 o 
  19   7   0      260.94      294.40     98.96 o 
  20   7   0     1484.49     1298.98    165.34 o 
  21   7   0       41.20        2.03    105.78 o 
  22   7   0     1588.22     1455.86    152.27 o 
  23   7   0     1715.06     1789.97    167.26 o 
   0   8   0    13038.70    12619.91    447.82 o 
   1   8   0     1279.39     1333.67    162.00 o 
   2   8   0      180.25      136.37     71.47 o 
   3   8   0     2221.93     2174.86    119.87 o 
   4   8   0      145.41      102.20     70.02 o 
   5   8   0     1744.78     1770.82    117.04 o 
   6   8   0      649.70      425.76     83.75 o 
   7   8   0      236.62      111.94     41.23 o 
   8   8   0    14807.87    14437.37    263.97 o 
   9   8   0      374.26      343.34     62.23 o 
  10   8   0     6687.17     6692.02    143.02 o 
  11   8   0     2292.61     2143.79     98.97 o 
  12   8   0      401.63      446.08     78.93 o 
  13   8   0     2550.23     2273.53    107.64 o 
  14   8   0      775.14      841.22    102.07 o 
  15   8   0     1515.69     1581.33    105.51 o 
  16   8   0      493.40      569.53    103.48 o 
  17   8   0      321.00      153.58     99.32 o 
  18   8   0      931.50     1026.91    123.18 o 
  19   8   0      656.75      529.94    117.03 o 
  20   8   0     5303.45     5695.98    226.86 o 
  21   8   0      153.19       28.86    183.62 o 
  22   8   0      130.00       28.19    122.00 o 
   1   9   0     1759.03     2154.69    162.74 o 
   2   9   0      254.93       88.39     77.09 o 
   3   9   0      134.56       87.69     82.32 o 
   4   9   0      594.45      529.19     95.18 o 
   5   9   0      178.29      159.06     55.94 o 
   6   9   0     8318.82     8491.44    194.99 o 
   7   9   0        3.57      -33.71     57.84 o 
   8   9   0     9273.30     8491.97    338.84 o 
   9   9   0     1144.07     1205.46     89.00 o 
  10   9   0     6349.58     6116.98    165.37 o 
  11   9   0      683.23      766.11    133.80 o 
  12   9   0     5042.93     5220.13    156.04 o 
  13   9   0      298.67      258.78     74.95 o 
  14   9   0     7241.59     7710.71    249.91 o 
  15   9   0      356.12      457.91     87.45 o 
  16   9   0     2196.12     2133.80    238.71 o 
  17   9   0       36.19       54.02    101.55 o 
  18   9   0     2991.49     2953.73    171.75 o 
  19   9   0      359.92      259.58    141.61 o 
  20   9   0      221.61      172.58    160.27 o 
  21   9   0        8.50       33.27    123.65 o 
   0  10   0    11434.77    11599.23    467.83 o 
   1  10   0       67.74      -31.92     91.33 o 
   2  10   0       16.86      110.14     95.76 o 
   3  10   0     1974.14     2054.67    234.16 o 
   4  10   0    11109.77    11395.59    384.05 o 
   5  10   0        0.11      -51.97     82.09 o 
   6  10   0     7049.56     6855.07    236.42 o 
   7  10   0      168.21      135.72     88.14 o 
   8  10   0     2021.94     2584.09    244.67 o 
   9  10   0      148.51       62.86     71.61 o 
  10  10   0     3931.01     3582.67    131.32 o 
  11  10   0      375.33      451.89     76.54 o 
  12  10   0       12.53       87.99     70.08 o 
  13  10   0     1609.89     1743.35    110.98 o 
  14  10   0     3942.38     3655.62    144.56 o 
  15  10   0      190.63       20.99     89.34 o 
  16  10   0     2068.90     2121.45    132.41 o 
  17  10   0       27.93       76.88    106.83 o 
  18  10   0     5145.03     4950.74    213.57 o 
  19  10   0      608.81      425.84    127.63 o 
   1  11   0      863.89      776.12    123.86 o 
   2  11   0     1301.28     1286.67    143.38 o 
   3  11   0      148.16      150.97    103.38 o 
   4  11   0     2920.91     2793.44    173.85 o 
   5  11   0      117.03      143.06    110.09 o 
   6  11   0    14895.97    15535.95    415.25 o 
   7  11   0        1.10      143.03    110.10 o 
   8  11   0     5039.61     5400.28    225.77 o 
   9  11   0      422.49      148.15    159.03 o 
  10  11   0      376.20      410.50    163.61 o 
  11  11   0      428.38      563.97    183.87 o 
  12  11   0    11023.42    10740.37    411.73 o 
  13  11   0      120.16      214.41    100.70 o 
  14  11   0    11489.80    11995.80    824.95 o 
  15  11   0       63.96       51.08    112.18 o 
  16  11   0     1721.24     2135.49    223.29 o 
  17  11   0        2.20      106.02    148.78 o 
  18  11   0      549.07      426.07    166.08 o 
   0  12   0     1654.36     1548.33    223.91 o 
   1  12   0      371.50      223.08    124.31 o 
   2  12   0       92.66       60.97    118.14 o 
   3  12   0       81.76      -21.38    118.83 o 
   4  12   0      631.22      759.22    137.24 o 
   5  12   0      113.20        2.94    112.98 o 
   6  12   0      341.89      194.94    114.86 o 
   7  12   0      190.74       35.07    118.71 o 
   8  12   0     1181.57     1244.94    160.34 o 
   9  12   0       41.42      -30.33    116.53 o 
  10  12   0       94.63      159.16    183.87 o 
  11  12   0      174.80      548.15    199.94 o 
  12  12   0      991.68     1498.40    246.15 o 
  13  12   0      161.88      228.85    192.77 o 
  14  12   0      165.95      166.82    192.52 o 
  15  12   0        2.42        6.71    120.54 o 
  16  12   0      671.41      907.41    426.93 o 
   1  13   0       23.49      -40.01    128.41 o 
   2  13   0       28.47     -105.40    126.57 o 
   3  13   0       32.74      -36.46    128.76 o 
   4  13   0     4198.27     4235.77    232.16 o 
   5  13   0        0.10       -4.95    131.61 o 
   6  13   0     6661.29     6977.00    282.84 o 
   7  13   0        4.11      -88.90    125.95 o 
   8  13   0      178.02      351.90    144.66 o 
   9  13   0      158.39       25.21    206.36 o 
  10  13   0     4622.93     5163.48    368.24 o 
  11  13   0       66.94      173.00    207.10 o 
  12  13   0     6198.19     6088.77    393.69 o 
  13  13   0      131.62      112.45    216.74 o 
   0  14   0     3640.30     4232.75    340.31 o 
   1  14   0      117.55      379.99    152.25 o 
   2  14   0      221.47       50.92    145.22 o 
   3  14   0       72.50      166.99    154.46 o 
   4  14   0     1395.83     1388.46    188.07 o 
   5  14   0       89.01       43.10    145.37 o 
   6  14   0      168.26       44.83    152.35 o 
   7  14   0        2.22       -6.37    151.33 o 
   8  14   0      564.87      224.40    223.66 o 
   9  14   0      165.85      222.92    227.12 o 
   1  15   0       91.12      -14.68    157.24 o 
 -26   1   1       18.95      182.84    138.26 o 
 -25   1   1     5976.40     6494.94    268.32 o 
 -24   1   1       45.13      -18.89    159.53 o 
 -23   1   1     6609.73     7318.41    270.76 o 
 -22   1   1       16.40      -52.83    105.72 o 
 -21   1   1     5983.07     5860.72    225.75 o 
 -20   1   1      308.35      210.61    106.28 o 
 -19   1   1     1138.78     1377.26    135.23 o 
 -18   1   1       91.01      -17.13     97.99 o 
 -17   1   1       16.61       57.73     86.73 o 
 -16   1   1       80.90       72.10     81.69 o 
 -15   1   1    13966.68    14168.30    351.16 o 
 -14   1   1     7290.01     6866.15    304.35 o 
 -13   1   1     3221.56     3304.44     94.20 o 
 -12   1   1    10709.47    10921.54    372.51 o 
 -11   1   1    15700.78    15531.15    274.79 o 
 -10   1   1     2983.30     2859.78    112.51 o 
  -9   1   1     6496.00     6333.52    130.20 o 
  -8   1   1     2529.82     2284.58     70.78 o 
  -7   1   1      158.82      127.85     26.82 o 
  -6   1   1    44743.47    44568.99    594.74 o 
  -5   1   1    75602.91    75034.03   1326.44 o 
  -4   1   1    26608.40    27823.65    372.88 o 
  -3   1   1    47849.29    46215.01   2293.57 o 
  -2   1   1      317.31      473.59     18.55 o 
  -1   1   1    40581.72    40302.49    608.47 o 
   0   1   1     1144.33     1157.33     26.05 o 
   1   1   1     1483.75     1922.12     45.06 o 
   2   1   1     4408.52     4763.78     84.21 o 
   3   1   1   121924.27   123888.36   1867.96 o 
   4   1   1    32573.74    34483.95    530.52 o 
   5   1   1    31868.41    32428.11    433.14 o 
   6   1   1    24097.09    25736.86    349.65 o 
   7   1   1     1117.98     1202.10     33.98 o 
   8   1   1     7009.75     7195.46    114.91 o 
   9   1   1    24537.19    26811.54    370.67 o 
  10   1   1    28527.94    29205.39    404.30 o 
  11   1   1    10714.77    10071.64    193.12 o 
  12   1   1    18551.45    17833.11    529.86 o 
  13   1   1     4773.23     4511.53    166.42 o 
  14   1   1     3067.60     3096.60    144.26 o 
  15   1   1    10519.89    10729.71    487.11 o 
  16   1   1     5380.87     5383.50    196.27 o 
  17   1   1     3029.94     2823.91    151.61 o 
  18   1   1      455.33      467.76    126.29 o 
  19   1   1        1.52       48.15     98.73 o 
  20   1   1      269.89      501.97    170.28 o 
  21   1   1     8798.42     8510.31    283.33 o 
  22   1   1       75.06      120.45    115.25 o 
  23   1   1     3586.01     4084.82    208.32 o 
  24   1   1      380.36      445.42    135.51 o 
  25   1   1      630.42      866.56    157.45 o 
  26   1   1      111.48       55.27    139.09 o 
 -26   2   1      170.76       89.23    125.52 o 
 -25   2   1      621.18      623.91    146.26 o 
 -24   2   1      507.87      602.95    130.63 o 
 -23   2   1      846.57      590.86    136.97 o 
 -22   2   1        8.16      145.88    114.26 o 
 -21   2   1     2366.26     2832.16    177.70 o 
 -20   2   1     2656.44     3070.96    170.38 o 
 -19   2   1     2493.69     2296.58    146.94 o 
 -18   2   1      269.83      246.02     95.15 o 
 -17   2   1    11844.17    11794.83    315.69 o 
 -16   2   1     1488.57     1573.53    125.89 o 
 -15   2   1      456.18      323.30     84.31 o 
 -14   2   1     6521.59     7038.37    230.83 o 
 -13   2   1    10633.40    10736.98    212.85 o 
 -12   2   1     3365.28     3411.48     97.65 o 
 -11   2   1    30822.41    30796.13    502.21 o 
 -10   2   1      228.81      477.18     61.52 o 
  -9   2   1    62457.13    64625.16    990.06 o 
  -8   2   1     2014.40     2166.43     50.72 o 
  -7   2   1     9316.74     8956.50    143.40 o 
  -6   2   1     1669.10     1566.24     34.73 o 
  -5   2   1    15769.66    17553.70    257.75 o 
  -4   2   1     8868.25     8626.76    145.97 o 
  -3   2   1    49988.29    49224.43    786.45 o 
  -2   2   1     1510.14     1738.88     52.89 o 
  -1   2   1     2466.17     2441.59    104.35 o 
   0   2   1    28644.18    29169.84    445.86 o 
   1   2   1    18397.47    17791.76    278.97 o 
   2   2   1       38.72      182.88     41.24 o 
   3   2   1     7741.96     8323.56    121.61 o 
   4   2   1     7979.21     8733.52    128.39 o 
   5   2   1    22538.25    24135.47    451.46 o 
   6   2   1      194.52      231.88     21.16 o 
   7   2   1     9463.52     9693.35    300.60 o 
   8   2   1     7108.75     7889.03    125.93 o 
   9   2   1    26908.91    27735.35    384.07 o 
  10   2   1     2652.64     2496.77     58.37 o 
  11   2   1      878.93      982.60     43.28 o 
  12   2   1     8102.86     8190.56    185.68 o 
  13   2   1      143.69       97.57     41.68 o 
  14   2   1     4199.65     4209.05    169.29 o 
  15   2   1     6093.38     6193.74    207.95 o 
  16   2   1      651.70      703.12    105.90 o 
  17   2   1      369.44      466.54    102.69 o 
  18   2   1      951.56     1080.92    121.91 o 
  19   2   1       23.79      -35.67     95.09 o 
  20   2   1     1649.35     1523.49    149.00 o 
  21   2   1      183.35      111.37    107.42 o 
  22   2   1      423.67      351.49    126.78 o 
  23   2   1       11.32      -62.32    103.46 o 
  24   2   1        3.50      -54.31    118.99 o 
  25   2   1      537.08      931.07    192.15 o 
 -26   3   1      258.47      307.72    114.11 o 
 -25   3   1      590.18      524.83    132.70 o 
 -24   3   1       22.90      -11.39    116.29 o 
 -23   3   1     8964.89     9119.82    299.36 o 
 -22   3   1      604.19      549.31    123.25 o 
 -21   3   1     5419.21     5698.21    228.38 o 
 -20   3   1      526.53      545.35    107.72 o 
 -19   3   1      117.53      287.93     93.58 o 
 -18   3   1      686.75      835.71    110.70 o 
 -17   3   1      409.98      452.43     96.78 o 
 -16   3   1    12117.16    11852.11    440.40 o 
 -15   3   1     1883.75     1891.45    124.21 o 
 -14   3   1     1471.66     1419.11     76.99 o 
 -13   3   1       34.16       59.20     46.07 o 
 -12   3   1      509.70      524.37     53.53 o 
 -11   3   1       47.08       31.71     22.66 o 
 -10   3   1     3293.76     2996.48     61.50 o 
  -9   3   1     1370.32     1453.55     41.77 o 
  -8   3   1    12868.09    12553.43    166.79 o 
  -7   3   1    18323.80    17134.28    216.78 o 
  -6   3   1      818.89      855.42     35.99 o 
  -5   3   1      113.92      170.84     25.20 o 
  -4   3   1        4.33        5.58     15.44 o 
  -3   3   1     2402.17     2438.05     47.74 o 
  -2   3   1    59293.80    59595.89    911.14 o 
  -1   3   1    10660.33     9909.88    167.31 o 
   0   3   1    32959.14    32700.50    636.77 o 
   1   3   1    64505.75    62672.17   1285.62 o 
   2   3   1     1728.14     1634.15     38.10 o 
   3   3   1     2384.61     2518.99     60.38 o 
   4   3   1      738.51      717.00     28.41 o 
   5   3   1     5776.40     6297.14    102.04 o 
   6   3   1      224.52      370.60     27.10 o 
   7   3   1    40684.46    40503.50    482.93 o 
   8   3   1    19410.75    19369.23    334.63 o 
   9   3   1     3449.23     3294.95     64.29 o 
  10   3   1     1311.71     1176.08     47.75 o 
  11   3   1    12108.28    12888.78    320.97 o 
  12   3   1      738.08      898.60     77.18 o 
  13   3   1     3253.57     2959.06     98.22 o 
  14   3   1    19570.33    18826.48    339.97 o 
  15   3   1     2626.96     2833.05    170.90 o 
  16   3   1     2020.75     1778.34    132.46 o 
  17   3   1     5163.39     5773.60    212.20 o 
  18   3   1      755.82      819.70    111.18 o 
  19   3   1     9191.79     9637.96    325.23 o 
  20   3   1      409.65      426.20    232.81 o 
  21   3   1       40.61       64.24    104.84 o 
  22   3   1     3257.36     3429.06    195.16 o 
  23   3   1     4167.89     3878.21    205.49 o 
  24   3   1      338.93      122.12    118.71 o 
  25   3   1     3044.82     3351.31    221.05 o 
 -26   4   1       74.90      192.78     99.39 o 
 -25   4   1       40.11      -91.38     91.38 o 
 -24   4   1      907.39      817.04    107.76 o 
 -23   4   1       23.02       95.05     80.78 o 
 -22   4   1      352.15      370.95     93.37 o 
 -21   4   1     1229.82     1523.26    137.10 o 
 -20   4   1     2448.06     2332.71    118.35 o 
 -19   4   1      222.83      -44.78     77.14 o 
 -18   4   1     4417.98     4105.22    207.26 o 
 -17   4   1      984.30      940.72     80.77 o 
 -16   4   1      183.36      126.68     57.96 o 
 -15   4   1     2604.77     2518.43     83.89 o 
 -14   4   1     6119.93     5702.97    123.17 o 
 -13   4   1     6147.75     6313.10    126.67 o 
 -12   4   1      980.83     1087.94     55.79 o 
 -11   4   1     2020.93     2196.90     57.58 o 
 -10   4   1      222.72      139.67     27.20 o 
  -9   4   1    15193.90    15174.57    201.22 o 
  -8   4   1      218.35      116.15     23.12 o 
  -7   4   1    10829.70    10241.32    141.18 o 
  -6   4   1    15410.89    15343.16    219.81 o 
  -5   4   1    10691.27    11255.86    149.02 o 
  -4   4   1     3547.80     3682.97     68.41 o 
  -3   4   1     6233.33     6322.61    103.20 o 
  -2   4   1    10837.31    10773.25    187.18 o 
  -1   4   1     5135.30     5404.39    141.95 o 
   0   4   1    26521.69    26215.68    527.12 o 
   1   4   1     3541.02     3315.74    102.44 o 
   2   4   1      358.16      366.81     32.08 o 
   3   4   1     8990.17     8449.77    143.24 o 
   4   4   1       22.05       37.50     18.87 o 
   5   4   1    18576.43    19408.70    271.21 o 
   6   4   1     6552.01     6550.44    109.33 o 
   7   4   1     2238.27     2358.58     53.12 o 
   8   4   1     2271.46     2110.80     52.46 o 
   9   4   1    22151.09    21555.77    274.79 o 
  10   4   1    11398.48    11163.56    158.86 o 
  11   4   1      140.85      101.94     29.52 o 
  12   4   1     3897.07     3789.54     92.69 o 
  13   4   1      779.45      703.93     61.03 o 
  14   4   1     1057.98     1100.21     65.60 o 
  15   4   1     9200.46     8381.07    193.92 o 
  16   4   1     3148.69     3076.23    116.79 o 
  17   4   1     3845.90     3786.17    187.34 o 
  18   4   1      678.84      598.14     97.59 o 
  19   4   1     2644.55     2537.56    153.86 o 
  20   4   1      149.25       93.32     72.97 o 
  21   4   1       34.00       27.35     84.18 o 
  22   4   1     1477.45     1556.24    189.32 o 
  23   4   1     2413.11     2437.01    143.64 o 
  24   4   1     2864.59     2981.47    149.95 o 
  25   4   1       71.82       20.98    113.79 o 
 -25   5   1     8126.92     7279.12    437.20 o 
 -24   5   1     1086.04      807.51    109.54 o 
 -23   5   1      558.38      282.32     94.42 o 
 -22   5   1      627.62      708.02     93.30 o 
 -21   5   1      798.25     1011.22    109.15 o 
 -20   5   1      268.55       58.17     73.64 o 
 -19   5   1    10366.79     9920.39    229.31 o 
 -18   5   1     6921.31     6971.98    181.59 o 
 -17   5   1     7237.59     7181.54    204.94 o 
 -16   5   1     1119.42     1216.94     92.73 o 
 -15   5   1     8717.92     8254.99    161.50 o 
 -14   5   1      720.99      745.92     57.38 o 
 -13   5   1     3681.99     3562.72     94.82 o 
 -12   5   1     4446.10     4296.80    100.49 o 
 -11   5   1    25993.80    25799.28    329.12 o 
 -10   5   1     3134.88     3028.84     68.26 o 
  -9   5   1    44853.93    44785.21    539.92 o 
  -8   5   1      181.17      140.29     26.64 o 
  -7   5   1    23730.02    23338.23    326.81 o 
  -6   5   1     6782.74     6680.93    101.75 o 
  -5   5   1     1506.93     1604.24     47.39 o 
  -4   5   1    27259.27    27600.24    380.13 o 
  -3   5   1     6391.49     6310.58    127.80 o 
  -2   5   1     6764.45     6469.12    169.85 o 
  -1   5   1   112150.02   106394.70   2019.61 o 
   0   5   1     2201.64     2173.04     90.07 o 
   1   5   1    19834.23    19979.89    421.49 o 
   2   5   1     8486.81     9022.22    169.68 o 
   3   5   1     7453.32     7765.97    151.50 o 
   4   5   1     6469.90     6902.50    127.16 o 
   5   5   1    30351.51    30013.51    409.03 o 
   6   5   1     9581.33     9426.22    149.05 o 
   7   5   1    18469.21    18694.79    268.81 o 
   8   5   1      209.48      292.76     33.33 o 
   9   5   1     1133.55     1308.53     48.34 o 
  10   5   1     5419.37     5040.18    103.30 o 
  11   5   1     2182.09     2160.66     72.09 o 
  12   5   1    20642.20    20032.62    300.53 o 
  13   5   1      876.96      837.97     63.44 o 
  14   5   1      191.06      118.43     47.27 o 
  15   5   1     2107.77     2136.39    100.72 o 
  16   5   1     4513.69     4417.51    141.63 o 
  17   5   1     3040.18     2685.22    224.89 o 
  18   5   1     3712.32     3574.99    131.32 o 
  19   5   1     1531.54     1639.82    113.82 o 
  20   5   1      573.93      792.31    119.24 o 
  21   5   1     5964.02     5692.73    220.12 o 
  22   5   1     1014.50      640.08    218.10 o 
  23   5   1     1183.93     1081.53    242.32 o 
  24   5   1      132.94      123.01    121.42 o 
 -24   6   1        4.00       23.17    115.47 o 
 -23   6   1       70.99      134.35    171.02 o 
 -22   6   1     2460.96     2582.96    310.16 o 
 -21   6   1       18.82       26.86     89.48 o 
 -20   6   1     1539.27     1828.83    115.50 o 
 -19   6   1      621.08      623.27     86.83 o 
 -18   6   1     2611.59     2706.81    113.13 o 
 -17   6   1     1271.58     1236.96    178.43 o 
 -16   6   1        6.49      -27.14     54.69 o 
 -15   6   1    12705.69    13291.09    226.83 o 
 -14   6   1     2329.34     2284.18     81.22 o 
 -13   6   1     4091.27     4284.01    105.26 o 
 -12   6   1     3356.01     3658.84     94.32 o 
 -11   6   1     9487.43     9204.71    144.29 o 
 -10   6   1      419.60      364.47     38.08 o 
  -9   6   1      464.88      396.38     37.24 o 
  -8   6   1     2111.68     2134.48     62.33 o 
  -7   6   1    23207.17    23524.58    299.24 o 
  -6   6   1     1575.81     1569.82     47.33 o 
  -5   6   1    24330.78    23319.81    496.69 o 
  -4   6   1    54629.28    54597.68    854.92 o 
  -3   6   1     2832.58     2673.51     78.88 o 
  -2   6   1     3041.59     3478.28    122.32 o 
  -1   6   1     4914.09     4956.15    187.08 o 
   0   6   1      873.11     1121.48    154.96 o 
   1   6   1     6418.63     6045.74    174.48 o 
   2   6   1    26934.26    27505.14    572.05 o 
   3   6   1     7517.61     7346.40    153.88 o 
   4   6   1     5481.46     5391.07    245.30 o 
   5   6   1    64374.58    64459.99    969.95 o 
   6   6   1      755.04      712.97     39.42 o 
   7   6   1    19045.04    19626.60    285.11 o 
   8   6   1      170.99      173.10     29.81 o 
   9   6   1     5259.22     5817.32    102.13 o 
  10   6   1     3873.43     3891.00     80.84 o 
  11   6   1     5476.14     5348.86    113.53 o 
  12   6   1     8378.99     8479.24    156.61 o 
  13   6   1    27236.85    27732.42    403.19 o 
  14   6   1       62.61       13.80     46.42 o 
  15   6   1     3742.47     3879.23    127.41 o 
  16   6   1       73.99      -52.90     88.07 o 
  17   6   1      623.00      838.06    106.78 o 
  18   6   1      612.23      509.72    109.68 o 
  19   6   1     9595.71     9571.63    372.69 o 
  20   6   1     3488.04     3256.69    277.54 o 
  21   6   1        4.76       10.92     97.88 o 
  22   6   1      747.29      605.81    130.65 o 
  23   6   1     1897.50     1501.35    188.81 o 
 -23   7   1     2858.21     3036.93    372.44 o 
 -22   7   1      796.23      709.42    133.70 o 
 -21   7   1      205.59      255.85    113.23 o 
 -20   7   1       38.60      -65.18    132.34 o 
 -19   7   1       37.91       28.29     93.04 o 
 -18   7   1      520.14      597.56    108.64 o 
 -17   7   1      335.59      322.48     93.88 o 
 -16   7   1     5766.35     5445.71    157.22 o 
 -15   7   1     2074.92     2280.21     88.39 o 
 -14   7   1     2129.24     2103.51     82.93 o 
 -13   7   1     1391.13     1631.26     74.42 o 
 -12   7   1      709.26      850.87     58.87 o 
 -11   7   1     2610.95     2753.96     74.07 o 
 -10   7   1       56.43       30.95     36.11 o 
  -9   7   1     1756.70     1703.13     66.44 o 
  -8   7   1     4327.34     4162.69     84.91 o 
  -7   7   1    13091.54    13135.14    212.76 o 
  -6   7   1     4073.29     4133.61    109.05 o 
  -5   7   1    16923.27    16646.38    299.30 o 
  -4   7   1     1316.46     1488.90     84.67 o 
  -3   7   1     2171.68     1861.81     74.59 o 
  -2   7   1    10387.10    10257.21    261.82 o 
  -1   7   1       49.45       19.95     55.98 o 
   0   7   1     2777.24     2610.22    121.00 o 
   1   7   1     5596.87     5311.41    169.46 o 
   2   7   1     1950.92     2292.63    112.53 o 
   3   7   1     7067.84     6753.97    198.52 o 
   4   7   1       80.84       49.94     56.13 o 
   5   7   1     1715.26     1831.04     84.00 o 
   6   7   1        0.78       -4.53     38.99 o 
   7   7   1    10059.80    10024.84    204.26 o 
   8   7   1     8780.33     8525.54    156.68 o 
   9   7   1      647.84      517.20     51.26 o 
  10   7   1     1821.85     1809.30    106.51 o 
  11   7   1      300.45      517.89     81.93 o 
  12   7   1        5.71      -53.73     53.73 o 
  13   7   1      542.32      416.50     69.64 o 
  14   7   1    12361.32    12084.81    251.60 o 
  15   7   1      253.53       50.24     68.12 o 
  16   7   1       66.06       11.80     86.61 o 
  17   7   1     1814.83     1687.63    139.07 o 
  18   7   1     2996.62     2792.89    164.43 o 
  19   7   1      666.87      665.39    163.36 o 
  20   7   1      422.46      331.32    133.46 o 
  21   7   1      407.82      168.12    114.47 o 
  22   7   1      378.17      273.34    116.08 o 
  23   7   1     1322.43     1416.32    154.97 o 
 -22   8   1     3075.36     2953.41    179.12 o 
 -21   8   1      685.04      618.55    127.38 o 
 -20   8   1      260.05        1.42    139.02 o 
 -19   8   1     4899.69     4367.53    252.82 o 
 -18   8   1     1228.38     1235.06    133.61 o 
 -17   8   1     1101.72     1011.27    136.05 o 
 -16   8   1     2312.50     2485.40    118.82 o 
 -15   8   1      334.22      424.75     77.40 o 
 -14   8   1     1443.32     1462.81     96.62 o 
 -13   8   1    23961.51    23049.48    413.17 o 
 -12   8   1      179.14      137.58     61.13 o 
 -11   8   1      319.60      136.71    133.68 o 
 -10   8   1       99.19       89.00     49.72 o 
  -9   8   1        8.26       61.94     48.67 o 
  -8   8   1       12.11        7.38     45.15 o 
  -7   8   1    14513.60    15007.05    429.78 o 
  -6   8   1    10422.57    10289.98    214.08 o 
  -5   8   1    15752.50    16024.71    297.74 o 
  -4   8   1      618.68      596.91     59.75 o 
  -3   8   1     1172.72     1331.68     72.51 o 
  -2   8   1     6821.92     6682.57    208.28 o 
  -1   8   1     1048.89     1142.84    100.01 o 
   0   8   1     6336.32     6662.12    208.82 o 
   1   8   1    13155.31    13082.46    328.39 o 
   2   8   1     5892.16     5834.14    193.27 o 
   3   8   1     6315.15     5650.93    186.99 o 
   4   8   1     9641.94     9288.88    256.79 o 
   5   8   1    15275.12    15720.26    378.42 o 
   6   8   1     1728.31     1687.57     93.53 o 
   7   8   1      625.54      634.40     75.71 o 
   8   8   1     1853.27     1831.85     77.52 o 
   9   8   1      424.89      330.51     74.02 o 
  10   8   1     2530.03     2409.55     89.10 o 
  11   8   1     4629.75     4139.58    128.24 o 
  12   8   1       69.83       66.49     64.76 o 
  13   8   1     4075.73     3928.54    132.62 o 
  14   8   1     3947.15     3789.13    132.94 o 
  15   8   1       49.53      126.25     75.72 o 
  16   8   1     1593.00     1615.53    137.09 o 
  17   8   1     5938.03     5858.09    527.77 o 
  18   8   1     1032.25      911.02    129.68 o 
  19   8   1      384.42      312.20    110.98 o 
  20   8   1      998.56     1203.77    146.02 o 
  21   8   1     1014.47      927.46    184.12 o 
  22   8   1      966.69     1046.98    157.67 o 
 -21   9   1     1001.13      907.76    140.46 o 
 -20   9   1       94.39      -88.71    109.77 o 
 -19   9   1     1002.65      903.20    226.13 o 
 -18   9   1     1040.96      796.98    121.91 o 
 -17   9   1      502.35      542.95    152.11 o 
 -16   9   1        6.70      -25.91     75.56 o 
 -15   9   1     3143.13     3120.02    132.00 o 
 -14   9   1     3637.74     3685.98    138.80 o 
 -13   9   1      242.82      319.07     76.14 o 
 -12   9   1        1.85       30.32     65.11 o 
 -11   9   1     2912.80     2568.77    114.38 o 
 -10   9   1      290.92      273.98     60.23 o 
  -9   9   1        1.97       22.21     53.74 o 
  -8   9   1      847.77      761.65     94.37 o 
  -7   9   1      455.97      284.59     70.05 o 
  -6   9   1      486.55      346.72     91.84 o 
  -5   9   1    19942.05    20015.95    470.90 o 
  -4   9   1     1275.59     1339.22    147.42 o 
  -3   9   1     5558.30     5529.62    200.06 o 
  -2   9   1     1974.77     1964.52    134.73 o 
  -1   9   1     7587.60     7796.00    241.49 o 
   0   9   1     1666.89     1896.46    132.59 o 
   1   9   1      394.55      360.56     86.31 o 
   2   9   1      860.48     1004.53    180.41 o 
   3   9   1    20698.31    20198.82    472.44 o 
   4   9   1     1278.07     1319.80    166.82 o 
   5   9   1     8918.62     9200.80    268.40 o 
   6   9   1       23.12      -13.37     81.48 o 
   7   9   1    10173.56    10213.37    298.33 o 
   8   9   1      451.08      223.39    103.63 o 
   9   9   1     2780.47     2351.16    169.69 o 
  10   9   1      384.04      320.46     61.19 o 
  11   9   1      401.49      348.16     68.82 o 
  12   9   1      750.04      756.91     84.49 o 
  13   9   1     2116.44     2018.90    112.59 o 
  14   9   1       27.79       49.95     79.05 o 
  15   9   1     6247.38     6411.89    185.10 o 
  16   9   1     3621.04     3491.18    342.53 o 
  17   9   1      587.55      543.44    112.29 o 
  18   9   1      288.10      243.64    151.99 o 
  19   9   1       69.80      -12.21    110.42 o 
  20   9   1     1179.48     1085.93    154.23 o 
 -20  10   1     1567.38     1708.91    167.20 o 
 -19  10   1     4174.72     4393.02    205.58 o 
 -18  10   1      190.31      -80.58    108.00 o 
 -17  10   1     5097.23     5484.27    216.30 o 
 -16  10   1       87.27      -81.92     81.92 o 
 -15  10   1     3693.01     3663.02    199.90 o 
 -14  10   1        0.61      -45.22     70.77 o 
 -13  10   1      468.24      472.46     99.92 o 
 -12  10   1      762.94      911.55    274.20 o 
 -11  10   1    11460.04    11821.47    318.95 o 
 -10  10   1       16.77       89.35    100.37 o 
  -9  10   1     6795.41     6650.58    430.64 o 
  -8  10   1     6189.96     5707.10    631.93 o 
  -7  10   1      564.21      430.77    168.55 o 
  -6  10   1     1362.49     1579.67    134.64 o 
  -5  10   1     1640.17     1519.36    133.08 o 
  -4  10   1     1293.73     1437.93    133.11 o 
  -3  10   1     4467.76     4458.20    193.14 o 
  -2  10   1      476.28      555.71    118.26 o 
  -1  10   1     3511.68     3393.01    171.38 o 
   0  10   1     2110.95     2262.25    157.28 o 
   1  10   1     4756.74     4634.76    290.51 o 
   2  10   1     2106.49     2285.83    147.72 o 
   3  10   1     2288.83     2435.27    154.88 o 
   4  10   1     2007.30     2005.44    149.96 o 
   5  10   1      755.45      641.69    152.73 o 
   6  10   1     3281.11     3375.27    170.28 o 
   7  10   1      960.94      795.38    116.43 o 
   8  10   1      362.88      111.38    128.58 o 
   9  10   1     8798.04     8479.29    177.28 o 
  10  10   1     1078.73     1092.35    117.60 o 
  11  10   1     6801.03     6670.27    193.80 o 
  12  10   1      946.60      927.34    134.35 o 
  13  10   1       19.01       41.92    102.38 o 
  14  10   1      159.96      140.97     82.62 o 
  15  10   1     2543.70     2679.97    135.17 o 
  16  10   1     1149.13     1220.37    133.16 o 
  17  10   1     5550.98     5991.86    233.88 o 
  18  10   1     2050.29     2184.23    165.74 o 
  19  10   1      726.36      573.47    137.03 o 
 -18  11   1      102.82        7.41    155.20 o 
 -17  11   1      763.31      536.29    164.84 o 
 -16  11   1       77.26       42.44    112.98 o 
 -15  11   1       45.91      130.63    205.62 o 
 -14  11   1       13.32      142.15    107.90 o 
 -13  11   1     4002.29     3753.55    296.07 o 
 -12  11   1      816.44      928.01    208.34 o 
 -11  11   1     1365.21     1602.45    231.08 o 
 -10  11   1      462.76      480.93    169.78 o 
  -9  11   1      192.96      194.83    153.97 o 
  -8  11   1       63.68      -69.65    157.80 o 
  -7  11   1       26.74        0.19    104.59 o 
  -6  11   1      124.96      -62.54    103.63 o 
  -5  11   1        7.61     -101.29    101.29 o 
  -4  11   1        0.08       56.00    173.99 o 
  -3  11   1     2751.22     2874.66    173.38 o 
  -2  11   1      382.22      134.34     95.50 o 
  -1  11   1     2250.44     2104.80    162.91 o 
   0  11   1       42.34       26.19    133.95 o 
   1  11   1      132.66      182.84    101.48 o 
   2  11   1     2056.47     2325.17    168.72 o 
   3  11   1     3012.46     3070.10    301.02 o 
   4  11   1      762.48      639.35    121.78 o 
   5  11   1      273.77       60.24    106.08 o 
   6  11   1      214.47      -48.68    101.62 o 
   7  11   1       15.36     -100.04    100.04 o 
   8  11   1      234.49      201.48    109.99 o 
   9  11   1      559.61      339.96    286.68 o 
  10  11   1      164.63      268.64    169.78 o 
  11  11   1       69.95       68.52     91.12 o 
  12  11   1      267.10      285.03    178.19 o 
  13  11   1     6075.13     5375.50    178.24 o 
  14  11   1      172.07       97.27     88.30 o 
  15  11   1       74.72       90.71     92.41 o 
  16  11   1      211.53      292.77    124.35 o 
  17  11   1      136.25      110.46    226.01 o 
 -16  12   1       49.10      262.71    205.87 o 
 -15  12   1     2820.94     2989.15    307.94 o 
 -14  12   1        5.99     -149.77    190.79 o 
 -13  12   1      336.17      466.60    198.70 o 
 -12  12   1      102.25      135.93    177.94 o 
 -11  12   1     6071.94     7161.84    410.75 o 
 -10  12   1      795.25     1095.07    235.52 o 
  -9  12   1    15970.26    16206.96    446.50 o 
  -8  12   1     1069.46     1077.49    340.31 o 
  -7  12   1      390.82      144.03    114.16 o 
  -6  12   1     4012.01     4250.12    213.00 o 
  -5  12   1        8.40      -34.13    122.70 o 
  -4  12   1      974.00     1061.62    148.94 o 
  -3  12   1     9469.09    10244.80    330.31 o 
  -2  12   1     3559.12     3834.62    362.31 o 
  -1  12   1      381.11      142.16    123.82 o 
   0  12   1      512.70      426.53    173.62 o 
   1  12   1     5213.13     5420.57    413.96 o 
   2  12   1     3446.23     3617.69    245.66 o 
   3  12   1     1252.77     1610.28    162.05 o 
   4  12   1     3652.51     3727.04    201.92 o 
   5  12   1      254.25      165.02    117.76 o 
   6  12   1     1322.87     1110.40    293.85 o 
   7  12   1     8265.39     8026.38    286.99 o 
   8  12   1     1941.70     1709.63    167.64 o 
   9  12   1    10749.29    11559.19    511.83 o 
  10  12   1      234.49      404.57    199.94 o 
  11  12   1      572.69      816.55    219.46 o 
  12  12   1        4.13     -166.08    166.08 o 
  13  12   1     1907.73     2397.99    281.24 o 
  14  12   1      833.07     1003.24    311.89 o 
  15  12   1     4976.48     4941.90    675.06 o 
 -13  13   1       58.55      146.06    215.26 o 
 -12  13   1      219.20      221.19    211.06 o 
 -11  13   1     1168.24     1135.60    257.27 o 
 -10  13   1      652.15     1012.78    251.83 o 
  -9  13   1     1073.11     1358.28    261.23 o 
  -8  13   1       31.82      -40.96    131.11 o 
  -7  13   1      532.66      684.86    298.30 o 
  -6  13   1     1136.01      878.50    150.26 o 
  -5  13   1      668.50      698.49    151.91 o 
  -4  13   1        9.07     -105.34    129.06 o 
  -3  13   1     2323.88     2292.13    194.83 o 
  -2  13   1      562.17      534.47    145.11 o 
  -1  13   1     1018.36     1270.83    171.33 o 
   0  13   1      342.44      110.16    179.55 o 
   1  13   1      277.90      355.58    139.00 o 
   2  13   1        6.72     -130.09    130.09 o 
   3  13   1     2525.22     2687.78    193.96 o 
   4  13   1     1275.68     1162.55    163.79 o 
   5  13   1      738.97      931.19    153.58 o 
   6  13   1       19.26      -70.71    126.35 o 
   7  13   1      319.73      351.59    150.63 o 
   8  13   1      116.48     -129.72    129.72 o 
   9  13   1        6.19     -104.29    183.38 o 
  10  13   1       83.38      -76.37    196.97 o 
  11  13   1     4475.39     4948.96    361.81 o 
  12  13   1       18.72       31.14    192.03 o 
  -9  14   1     1431.69     1490.99    261.72 o 
  -8  14   1      964.45      739.88    220.20 o 
  -7  14   1     4210.05     4636.67    259.15 o 
  -6  14   1      641.00      548.61    156.40 o 
  -5  14   1      243.42      165.05    157.80 o 
  -4  14   1     1882.85     1903.70    198.98 o 
  -3  14   1       46.20       58.98    188.32 o 
  -2  14   1      496.04      362.24    154.86 o 
  -1  14   1      194.40      181.02    136.70 o 
   0  14   1     1812.75     1975.96    201.17 o 
   1  14   1      688.09      489.01    151.89 o 
   2  14   1      783.99      897.07    159.10 o 
   3  14   1      104.50      118.73    144.00 o 
   4  14   1     1606.09     1480.65    186.77 o 
   5  14   1     1888.55     1727.05    366.26 o 
   6  14   1     3544.58     3782.81    234.80 o 
   7  14   1     1604.26     1654.66    194.75 o 
   8  14   1      884.20      953.71    251.59 o 
   9  14   1     1439.55     1323.92    247.14 o 
 -27   0   2     2005.42     2689.12    279.51 o 
 -26   0   2     7225.05     7459.40    401.11 o 
 -25   0   2      371.99      120.85    183.38 o 
 -24   0   2      157.55     -141.36    157.18 o 
 -23   0   2     1576.03     1669.67    229.35 o 
 -22   0   2      275.64      332.65    155.94 o 
 -21   0   2     1363.50     1327.88    201.17 o 
 -20   0   2    23480.00    24773.96    807.40 o 
 -19   0   2     7138.22     7692.45    361.81 o 
 -18   0   2     4513.13     4751.00    267.16 o 
 -17   0   2       50.29      -11.86    115.91 o 
 -16   0   2     3019.46     3008.92    213.03 o 
 -15   0   2    13110.07    12103.39    442.13 o 
 -14   0   2      183.36       95.40     87.24 o 
 -13   0   2    24098.04    21378.77    655.41 o 
 -12   0   2    16964.41    15870.86    330.39 o 
 -11   0   2    14686.10    14893.81    337.34 o 
 -10   0   2    37882.10    37346.46    717.45 o 
  -9   0   2    54020.46    53172.13   1001.60 o 
  -8   0   2     6209.59     6238.36    143.33 o 
  -7   0   2      109.90      250.22     43.87 o 
  -6   0   2    19777.53    21016.49    409.53 o 
  -5   0   2      589.60      730.97     35.57 o 
  -4   0   2       46.34       30.09     18.91 o 
  -3   0   2    25960.38    27400.13    515.65 o 
  -2   0   2    41056.71    43939.88    816.80 o 
  -1   0   2    23506.30    25462.25    691.99 o 
   0   0   2   152636.13   144001.78   3801.49 o 
   3   0   2     5978.81     5572.00    171.02 o 
   4   0   2       59.91       56.84     26.69 o 
   5   0   2     3594.88     4360.52    142.85 o 
   6   0   2      141.39      252.58     51.16 o 
   7   0   2    15497.69    15015.92    303.12 o 
   8   0   2    47092.04    49235.90    928.10 o 
   9   0   2    75673.59    80649.75   1501.90 o 
  10   0   2     4825.10     5080.85    131.43 o 
  11   0   2    36500.86    34512.61    673.94 o 
  12   0   2     3785.97     3550.39    108.27 o 
  13   0   2       47.52      138.89    106.52 o 
  14   0   2     2204.46     2132.32    179.92 o 
  15   0   2    38387.20    38501.06   1115.59 o 
  16   0   2     1049.96      872.15    143.34 o 
  17   0   2      905.03      895.14    168.05 o 
  18   0   2       35.52      -30.15    124.06 o 
  19   0   2        0.63       61.54    141.86 o 
  20   0   2     4647.83     5609.07    326.72 o 
  21   0   2     3076.40     3819.29    281.00 o 
  22   0   2     6384.16     7531.81    391.22 o 
  23   0   2      894.95     1140.55    202.65 o 
  24   0   2     1090.03     1028.10    219.95 o 
  25   0   2      349.68      142.85    190.54 o 
 -27   1   2      304.01      349.50    133.06 o 
 -26   1   2        1.64       45.51    126.21 o 
 -25   1   2        9.53      -66.92    112.72 o 
 -24   1   2      490.25      517.51    130.63 o 
 -23   1   2     2807.12     2871.11    178.10 o 
 -22   1   2     6264.67     6253.13    245.26 o 
 -21   1   2        0.10      -20.89    101.51 o 
 -20   1   2     6325.63     6127.75    229.21 o 
 -19   1   2      249.61      285.26     98.06 o 
 -18   1   2      376.49      312.00    138.03 o 
 -17   1   2     1346.89     1367.43    122.79 o 
 -16   1   2     2973.90     2774.14    141.38 o 
 -15   1   2    21944.64    22036.82   1516.32 o 
 -14   1   2     5302.89     5067.55    175.26 o 
 -13   1   2    31206.52    30740.97    505.77 o 
 -12   1   2      776.33      651.47     47.28 o 
 -11   1   2      636.71      463.20     41.53 o 
 -10   1   2     1264.19     1189.71     56.23 o 
  -9   1   2    15471.10    15749.48    228.56 o 
  -8   1   2     9351.91     9926.17    171.95 o 
  -7   1   2     2321.83     2462.82     65.57 o 
  -6   1   2   156722.03   155408.70   2018.69 o 
  -5   1   2     9677.45     9403.66    139.51 o 
  -4   1   2    18462.83    18731.30    224.53 o 
  -3   1   2    29910.99    30659.80    402.92 o 
  -2   1   2    10741.37    10973.64    152.69 o 
  -1   1   2     5761.45     5726.89     94.63 o 
   0   1   2     8102.35     8553.71    139.79 o 
   1   1   2     9290.62     9757.33    157.78 o 
   2   1   2    21386.68    22975.29    629.71 o 
   3   1   2    23552.63    26547.66    511.41 o 
   4   1   2    78616.50    86283.00   1303.80 o 
   5   1   2      657.34      756.38     32.14 o 
   6   1   2    18535.88    19146.28    534.55 o 
   7   1   2     4348.66     4843.72    107.91 o 
   8   1   2    49807.90    51494.55    686.15 o 
   9   1   2     3736.48     3644.56     73.32 o 
  10   1   2    15814.85    16167.38    238.31 o 
  11   1   2    13974.26    13583.33    207.03 o 
  12   1   2     2123.81     2172.76     57.88 o 
  13   1   2      501.62      597.25     81.59 o 
  14   1   2      258.02       39.69     71.72 o 
  15   1   2     2337.82     2270.84    137.10 o 
  16   1   2     1801.41     1863.98    136.17 o 
  17   1   2     5928.31     6274.82    448.06 o 
  18   1   2     5816.79     5719.91    219.05 o 
  19   1   2      105.31      266.21    151.74 o 
  20   1   2     1087.52      855.10    120.90 o 
  21   1   2        3.82       63.28    102.04 o 
  22   1   2     1948.21     1859.22    164.89 o 
  23   1   2        8.75      -25.60    112.62 o 
  24   1   2     1586.67     1803.17    175.79 o 
  25   1   2     1875.23     2054.40    187.02 o 
 -27   2   2     2466.30     2630.23    208.57 o 
 -26   2   2      714.94      417.60    295.58 o 
 -25   2   2     1653.30     2102.96    331.04 o 
 -24   2   2     7867.00     8477.39    292.48 o 
 -23   2   2      342.17      244.18    113.58 o 
 -22   2   2     1784.67     1993.41    161.11 o 
 -21   2   2      541.74      500.44    114.63 o 
 -20   2   2     1069.12     1223.47    168.80 o 
 -19   2   2       26.61        4.63     92.47 o 
 -18   2   2     8767.14     8130.40    255.14 o 
 -17   2   2    15534.17    14564.27    366.93 o 
 -16   2   2      137.42       38.30    121.47 o 
 -15   2   2     2487.23     2389.49    124.77 o 
 -14   2   2      245.40      355.22     51.37 o 
 -13   2   2     9930.16     9685.31    197.43 o 
 -12   2   2     7879.22     8011.93    168.45 o 
 -11   2   2    84607.52    83134.29   1271.27 o 
 -10   2   2     1094.07     1016.78     37.65 o 
  -9   2   2    18130.40    18374.77    264.24 o 
  -8   2   2    37578.72    36779.06    498.41 o 
  -7   2   2    14332.38    13536.19    198.13 o 
  -6   2   2       14.01       28.77     14.26 o 
  -5   2   2        7.62       38.29     16.48 o 
  -4   2   2    49311.23    52864.80    614.19 o 
  -3   2   2    23655.44    24251.86    320.10 o 
  -2   2   2    42216.36    42611.21    654.82 o 
  -1   2   2    32118.96    33214.50    514.54 o 
   0   2   2      988.86     1124.18     35.01 o 
   1   2   2     6766.18     7308.66    131.70 o 
   2   2   2     3925.13     4771.07    106.91 o 
   3   2   2     2326.11     2786.52     67.13 o 
   4   2   2    34300.90    36906.97    487.78 o 
   5   2   2    19136.03    19487.22    314.38 o 
   6   2   2    38616.60    40768.92    976.44 o 
   7   2   2    26648.70    27727.38    441.21 o 
   8   2   2      109.18      132.37     24.01 o 
   9   2   2    32112.41    32828.65    451.58 o 
  10   2   2      211.22      260.64     30.15 o 
  11   2   2    11310.83    11676.35    184.06 o 
  12   2   2     8129.92     8504.62    177.29 o 
  13   2   2    54629.04    52757.24    834.19 o 
  14   2   2      983.86     1132.54    102.13 o 
  15   2   2       29.72       42.87     75.67 o 
  16   2   2       83.97      -45.78     83.29 o 
  17   2   2     5558.22     5900.90    245.66 o 
  18   2   2      732.60      525.10    108.26 o 
  19   2   2     5832.32     6152.51    237.01 o 
  20   2   2     7216.93     6934.75    253.57 o 
  21   2   2      886.19     1142.47    143.17 o 
  22   2   2     5831.27     5965.62    245.40 o 
  23   2   2       43.67     -100.64    118.53 o 
  24   2   2       62.47      -19.00    123.63 o 
  25   2   2        0.18       56.29    213.16 o 
 -26   3   2      150.43       90.15     94.72 o 
 -25   3   2     1277.94     1605.94    175.35 o 
 -24   3   2     3743.20     3132.37    186.95 o 
 -23   3   2     1136.66     1600.83    154.46 o 
 -22   3   2     5253.61     5314.98    343.03 o 
 -21   3   2      281.59      205.75    191.04 o 
 -20   3   2      210.44      307.78    105.36 o 
 -19   3   2      692.25      717.76    111.40 o 
 -18   3   2      465.18      324.14    112.45 o 
 -17   3   2     3162.52     3440.34    160.62 o 
 -16   3   2      394.17      659.99     90.74 o 
 -15   3   2     1311.54     1169.80    104.08 o 
 -14   3   2     6176.78     6027.00    155.76 o 
 -13   3   2     3194.77     3281.07     85.64 o 
 -12   3   2       10.97       52.43     33.37 o 
 -11   3   2     6478.16     6443.99    103.47 o 
 -10   3   2    28585.50    29928.23    368.39 o 
  -9   3   2    12502.13    13603.13    180.74 o 
  -8   3   2    17227.63    16228.25    237.20 o 
  -7   3   2      337.91      203.45     22.79 o 
  -6   3   2      430.19      450.47     46.00 o 
  -5   3   2       35.12       14.51     12.00 o 
  -4   3   2     2826.93     3011.90     69.89 o 
  -3   3   2    12226.94    12715.16    183.32 o 
  -2   3   2    79953.71    81364.33   1236.67 o 
  -1   3   2    25281.66    25807.03    408.71 o 
   0   3   2    62692.62    64337.21    972.82 o 
   1   3   2     8457.10     9436.29    164.74 o 
   2   3   2      645.10      587.51     23.85 o 
   3   3   2    31914.93    31626.96    481.57 o 
   4   3   2     7579.95     7492.89    120.03 o 
   5   3   2     4008.74     4298.91     79.26 o 
   6   3   2       41.38      106.85     23.35 o 
   7   3   2       51.26      118.81     25.92 o 
   8   3   2     3966.21     4394.02     85.77 o 
   9   3   2      886.20     1113.93     41.96 o 
  10   3   2    25239.13    27034.77    382.22 o 
  11   3   2     6991.61     7480.00    131.59 o 
  12   3   2    17185.68    17576.66    314.05 o 
  13   3   2      600.18      659.61     62.87 o 
  14   3   2      936.79      941.75     98.75 o 
  15   3   2      469.92      383.94     90.03 o 
  16   3   2      884.13      980.80    114.28 o 
  17   3   2     1777.92     2059.70    151.23 o 
  18   3   2       35.65       -9.83     93.45 o 
  19   3   2     8090.93     8108.33    270.02 o 
  20   3   2     2438.95     2823.44    181.55 o 
  21   3   2     1502.58     1651.79    218.97 o 
  22   3   2      405.44      278.65    126.66 o 
  23   3   2     1486.98     1551.08    165.56 o 
  24   3   2     1133.04     1392.21    168.98 o 
  25   3   2       35.95      -62.25    152.24 o 
 -26   4   2     1293.40     1316.93    187.82 o 
 -25   4   2      256.98      163.45    115.59 o 
 -24   4   2     2013.07     2285.50    135.86 o 
 -23   4   2      845.52      915.55    131.97 o 
 -22   4   2     1767.72     1685.77    119.79 o 
 -21   4   2     2199.65     2393.63    171.59 o 
 -20   4   2      106.28      -12.69     70.50 o 
 -19   4   2     2808.54     2785.47    120.88 o 
 -18   4   2      160.87       84.86     66.09 o 
 -17   4   2        2.80       22.76     56.92 o 
 -16   4   2    11272.35    11378.15    234.08 o 
 -15   4   2    12670.01    12761.21    215.14 o 
 -14   4   2      426.09      403.99     52.45 o 
 -13   4   2    25442.66    25465.12    369.19 o 
 -12   4   2     3436.33     3500.55     87.58 o 
 -11   4   2     1214.51     1170.18     45.63 o 
 -10   4   2    16259.67    16302.44    215.92 o 
  -9   4   2    16498.41    16128.99    212.21 o 
  -8   4   2    10341.76     9885.92    253.53 o 
  -7   4   2    20401.88    20991.34    348.73 o 
  -6   4   2     6589.89     6202.03     94.18 o 
  -5   4   2    11270.42    10049.08    158.47 o 
  -4   4   2    60383.42    56932.07    867.85 o 
  -3   4   2     3625.89     3645.67     84.74 o 
  -2   4   2    15279.28    15506.56    259.58 o 
  -1   4   2      886.56      911.63     34.89 o 
   0   4   2      109.29       53.33     35.86 o 
   1   4   2      171.89      151.09     28.40 o 
   2   4   2     4495.15     4326.40    163.28 o 
   3   4   2     4002.27     3694.65     68.31 o 
   4   4   2    31289.41    31264.02    479.68 o 
   5   4   2     5943.70     5728.98     99.02 o 
   6   4   2    33203.27    34771.77    469.32 o 
   7   4   2    30668.74    31250.70    427.86 o 
   8   4   2     4971.14     5260.00     99.54 o 
   9   4   2    10091.89    10175.81    148.59 o 
  10   4   2    18234.56    18949.33    249.78 o 
  11   4   2    35380.60    34906.73    432.73 o 
  12   4   2     3202.30     3198.67     88.68 o 
  13   4   2     2053.72     2034.46     75.10 o 
  14   4   2     6024.73     6152.28    133.37 o 
  15   4   2    12065.63    11875.00    248.02 o 
  16   4   2      317.55      282.69     69.81 o 
  17   4   2     2210.60     2439.45    116.50 o 
  18   4   2     1252.69     1607.31    108.18 o 
  19   4   2     2557.78     2372.21    161.14 o 
  20   4   2     1805.69     1583.56    121.13 o 
  21   4   2      494.15      530.99     95.80 o 
  22   4   2      109.35       29.18    108.10 o 
  23   4   2       10.83       65.78    114.44 o 
  24   4   2     1077.14     1065.23    148.41 o 
 -25   5   2       28.13        5.93     90.57 o 
 -24   5   2     1019.68     1022.27    113.20 o 
 -23   5   2      364.81      106.84     95.86 o 
 -22   5   2     1742.40     1849.63    121.78 o 
 -21   5   2     1499.65     1522.78    111.03 o 
 -20   5   2     1369.75     1316.92    128.06 o 
 -19   5   2     3130.31     3465.25    130.22 o 
 -18   5   2     3428.64     3695.43    129.78 o 
 -17   5   2     2461.26     2476.97    105.90 o 
 -16   5   2     5384.17     5174.69    144.65 o 
 -15   5   2      432.09      349.10     50.96 o 
 -14   5   2        6.83       -8.31     40.95 o 
 -13   5   2     2188.49     2085.77     74.14 o 
 -12   5   2     1331.85     1443.67     63.64 o 
 -11   5   2      147.52      199.98     33.57 o 
 -10   5   2    10086.90     9546.84    142.46 o 
  -9   5   2    10920.74    10533.44    168.25 o 
  -8   5   2     4023.93     4063.36     76.85 o 
  -7   5   2      407.84      391.54     47.80 o 
  -6   5   2     2306.38     2458.32     63.57 o 
  -5   5   2    10435.34    11493.49    174.47 o 
  -4   5   2     7108.34     7837.73    294.22 o 
  -3   5   2    47235.79    46399.37    814.70 o 
  -2   5   2     6999.74     6193.98    132.83 o 
  -1   5   2    17823.33    17348.69    291.47 o 
   0   5   2      319.33      131.06     43.50 o 
   1   5   2    61226.93    63448.01   1228.12 o 
   2   5   2      103.78      148.24     32.35 o 
   3   5   2      348.22      277.10     36.55 o 
   4   5   2     2976.32     2738.98    137.60 o 
   5   5   2    18665.35    17775.79    451.10 o 
   6   5   2      113.26      176.42     26.80 o 
   7   5   2      102.38       63.99     27.33 o 
   8   5   2      102.38       95.67     31.70 o 
   9   5   2     6297.62     6304.07    105.80 o 
  10   5   2     3715.47     3824.10     79.71 o 
  11   5   2       53.60       80.42     42.53 o 
  12   5   2     6408.35     6898.41    136.96 o 
  13   5   2     1874.44     1919.16     74.06 o 
  14   5   2     6594.79     6378.08    137.22 o 
  15   5   2      250.25      205.75     67.74 o 
  16   5   2      458.21      831.17     84.17 o 
  17   5   2     1666.60     1895.58    140.17 o 
  18   5   2     3070.12     2746.32    159.48 o 
  19   5   2     1673.28     1634.12    141.72 o 
  20   5   2      940.68      906.24    124.75 o 
  21   5   2     7493.13     7120.88    280.38 o 
  22   5   2      109.00     -144.95    183.38 o 
  23   5   2     1297.94     1193.37    189.56 o 
  24   5   2      163.29      265.86    121.49 o 
 -25   6   2      361.17       80.49    119.04 o 
 -24   6   2        5.04      -74.16    173.12 o 
 -23   6   2       53.36       14.29     85.55 o 
 -22   6   2     1473.69     1483.79    112.34 o 
 -21   6   2     5967.09     5743.80    203.89 o 
 -20   6   2       68.51      -68.69     68.69 o 
 -19   6   2     1296.12     1278.95     97.86 o 
 -18   6   2        5.40       12.75     64.79 o 
 -17   6   2      525.68      610.05     75.44 o 
 -16   6   2      612.23      504.46     62.37 o 
 -15   6   2     8271.52     8110.75    160.53 o 
 -14   6   2    14586.09    13997.54    232.13 o 
 -13   6   2     5123.77     5125.56    115.43 o 
 -12   6   2     5496.73     5099.93    112.87 o 
 -11   6   2     2128.69     2046.00     62.15 o 
 -10   6   2     2373.96     2422.99     71.03 o 
  -9   6   2      366.15      300.66     33.93 o 
  -8   6   2     4807.68     4747.65     94.62 o 
  -7   6   2    18981.76    18384.03    241.97 o 
  -6   6   2     2173.25     2118.09     76.04 o 
  -5   6   2     1596.86     1463.34     86.15 o 
  -4   6   2    23784.91    24032.97    651.21 o 
  -3   6   2      353.81      213.42     38.04 o 
  -2   6   2      713.52      660.70     54.73 o 
  -1   6   2      601.08      589.86     41.51 o 
   0   6   2     4254.53     4220.41    148.30 o 
   1   6   2      740.94      702.84     68.61 o 
   2   6   2    40356.78    40139.35    806.70 o 
   3   6   2     3308.65     2927.84     90.77 o 
   4   6   2      190.33      205.74     43.10 o 
   5   6   2     7554.41     7432.73    139.42 o 
   6   6   2     2237.10     2138.72     59.54 o 
   7   6   2     1028.89     1068.30     46.47 o 
   8   6   2       43.42       78.63     30.85 o 
   9   6   2    18738.42    18333.23    272.42 o 
  10   6   2     7750.09     7535.67    141.89 o 
  11   6   2     4602.07     4640.40    127.72 o 
  12   6   2     5770.23     5466.60    143.47 o 
  13   6   2     2611.52     2613.05    130.33 o 
  14   6   2     4430.38     4146.41    183.94 o 
  15   6   2      324.88      201.24     66.45 o 
  16   6   2      902.17      878.36    114.67 o 
  17   6   2     8682.97     8429.56    257.00 o 
  18   6   2      125.02       57.31    100.59 o 
  19   6   2      251.23       94.90    100.99 o 
  20   6   2      298.22      137.80    109.44 o 
  21   6   2      483.87      328.61    122.31 o 
  22   6   2        3.55     -105.98    105.98 o 
  23   6   2       85.68       63.23    124.26 o 
 -24   7   2       75.64       25.91    113.35 o 
 -23   7   2     1413.67     1343.59    314.36 o 
 -22   7   2      437.16      309.77    115.55 o 
 -21   7   2     5251.81     5166.52    210.74 o 
 -20   7   2      143.85      123.38    101.01 o 
 -19   7   2      826.86      693.20    111.15 o 
 -18   7   2     6500.53     6660.57    177.55 o 
 -17   7   2      816.94      807.58     82.41 o 
 -16   7   2     1067.64     1142.55     75.29 o 
 -15   7   2     1803.52     1815.70     83.24 o 
 -14   7   2      259.08      228.75     53.42 o 
 -13   7   2      142.71      117.11     64.58 o 
 -12   7   2     3679.00     3752.18    116.15 o 
 -11   7   2      181.55      119.98     34.76 o 
 -10   7   2    10569.10    10523.86    162.09 o 
  -9   7   2     1640.83     1641.68     58.60 o 
  -8   7   2     5172.99     5103.60     96.61 o 
  -7   7   2     5017.68     4824.32    124.38 o 
  -6   7   2     9490.57     9834.27    201.95 o 
  -5   7   2     8510.14     8311.29    177.03 o 
  -4   7   2     8664.62     8034.73    170.93 o 
  -3   7   2     2275.60     2123.58     93.80 o 
  -2   7   2     3298.60     3169.07     91.25 o 
  -1   7   2    28328.40    27803.61    497.92 o 
   0   7   2      479.89      461.96     77.73 o 
   1   7   2    20598.20    19302.28    431.95 o 
   2   7   2     3281.04     3169.17    132.24 o 
   3   7   2     4026.12     3861.41    143.65 o 
   4   7   2     4303.09     4497.08    120.73 o 
   5   7   2      427.27      398.71     51.21 o 
   6   7   2      647.46      663.82    129.62 o 
   7   7   2    13218.68    12870.95    247.77 o 
   8   7   2    15115.85    14911.32    278.85 o 
   9   7   2       26.61       54.14     50.87 o 
  10   7   2      293.74      302.25     51.49 o 
  11   7   2       17.69       48.89     58.79 o 
  12   7   2      198.25      281.92     81.48 o 
  13   7   2       20.18      -57.28     57.28 o 
  14   7   2      270.42      294.13     69.68 o 
  15   7   2       68.92      168.27     70.32 o 
  16   7   2     5403.03     5281.38    196.61 o 
  17   7   2     3924.48     3656.67    172.60 o 
  18   7   2      841.00      650.07    196.60 o 
  19   7   2     6396.92     6265.12    237.83 o 
  20   7   2      105.36       36.52    119.86 o 
  21   7   2      917.56      912.60    139.24 o 
  22   7   2       26.03       90.07    146.80 o 
 -23   8   2      189.99       43.48    122.10 o 
 -22   8   2      423.35      260.53    122.45 o 
 -21   8   2      955.78      956.25    227.62 o 
 -20   8   2      753.89      555.94    120.44 o 
 -19   8   2     2123.57     2513.39    245.16 o 
 -18   8   2      117.65      161.62     94.27 o 
 -17   8   2     3788.84     3888.01    169.69 o 
 -16   8   2      429.41      443.01     81.12 o 
 -15   8   2      777.44      923.03    146.10 o 
 -14   8   2     2676.66     2519.42    110.17 o 
 -13   8   2      972.87      872.27    141.94 o 
 -12   8   2     2876.86     2980.71     90.91 o 
 -11   8   2     7281.60     7362.41    131.14 o 
 -10   8   2      941.78     1060.09     55.28 o 
  -9   8   2     3925.65     3892.01    105.61 o 
  -8   8   2     9664.22     9746.25    421.06 o 
  -7   8   2      505.25      442.64     79.22 o 
  -6   8   2      286.62      128.03     54.74 o 
  -5   8   2    10626.80    10843.56    221.50 o 
  -4   8   2     9274.64     8813.73    250.78 o 
  -3   8   2     2066.10     2116.19    120.14 o 
  -2   8   2     4495.01     4249.30    162.71 o 
  -1   8   2        3.66      -11.09     63.48 o 
   0   8   2    13635.55    13335.55    335.02 o 
   1   8   2     4459.68     4281.67    163.28 o 
   2   8   2    12832.76    11786.57    317.45 o 
   3   8   2       45.27      108.67     73.05 o 
   4   8   2     2811.02     2558.98    133.22 o 
   5   8   2     1279.67     1138.21    106.92 o 
   6   8   2     2352.92     2226.47     99.03 o 
   7   8   2     6285.88     6156.39    383.81 o 
   8   8   2     1959.73     2115.04     97.45 o 
   9   8   2      112.40      111.60     49.22 o 
  10   8   2    10566.54    10992.11    198.34 o 
  11   8   2     2629.50     2679.09    109.15 o 
  12   8   2     2343.72     2193.53    100.28 o 
  13   8   2      573.70      606.42     81.80 o 
  14   8   2     2824.84     3300.14    130.52 o 
  15   8   2      671.68      682.90     84.08 o 
  16   8   2      922.67      868.43    116.73 o 
  17   8   2       48.54       45.49    105.03 o 
  18   8   2       23.76       13.20    109.79 o 
  19   8   2     5714.74     5802.67    234.42 o 
  20   8   2        3.46      -19.77    116.63 o 
  21   8   2       66.13      -63.71    114.94 o 
 -21   9   2     1066.30      896.26    251.22 o 
 -20   9   2        6.65      -86.92    106.80 o 
 -19   9   2     9038.60     8832.90    336.11 o 
 -18   9   2      164.60       99.49    103.12 o 
 -17   9   2     1336.22     1401.77    131.37 o 
 -16   9   2     8948.09     8579.47    215.58 o 
 -15   9   2        1.21      -46.11     71.80 o 
 -14   9   2      721.68      787.94    107.12 o 
 -13   9   2      362.16      391.96     76.50 o 
 -12   9   2     2751.65     3029.31    121.21 o 
 -11   9   2      650.46      557.53     75.83 o 
 -10   9   2     3187.16     3198.17    102.49 o 
  -9   9   2     2247.00     2448.74    138.47 o 
  -8   9   2     1534.70     1726.76    205.87 o 
  -7   9   2     2190.72     2081.32    165.71 o 
  -6   9   2     3763.97     3748.96    306.08 o 
  -5   9   2      848.90      767.95    201.67 o 
  -4   9   2     1365.02     1623.95    125.58 o 
  -3   9   2    11238.88    11672.82    316.92 o 
  -2   9   2     4598.95     4949.44    405.06 o 
  -1   9   2     9026.17     8696.29    256.16 o 
   0   9   2     2172.03     2433.46    147.29 o 
   1   9   2     1247.38     1262.65    118.49 o 
   2   9   2      888.36      655.68     99.17 o 
   3   9   2     6828.25     6460.33    325.73 o 
   4   9   2     1717.90     1960.82    135.60 o 
   5   9   2     8758.84     8963.99    266.05 o 
   6   9   2      345.22      199.07     91.16 o 
   7   9   2      442.80      396.53    125.73 o 
   8   9   2      944.11      813.86     82.96 o 
   9   9   2      389.48      327.55     57.81 o 
  10   9   2     2770.87     2572.07    157.01 o 
  11   9   2      572.11      547.19     78.93 o 
  12   9   2      889.76      806.23     87.56 o 
  13   9   2       28.21        8.03     70.30 o 
  14   9   2     5837.76     5697.68    173.85 o 
  15   9   2     2472.22     2596.42    130.68 o 
  16   9   2      115.99      123.63    116.40 o 
  17   9   2     1634.55     1634.76    150.62 o 
  18   9   2      868.98      927.84    157.43 o 
  19   9   2     1361.47     1509.25    209.57 o 
  20   9   2      505.34      375.23    152.98 o 
 -20  10   2      809.09      524.18    173.99 o 
 -19  10   2      468.92      260.24    157.67 o 
 -18  10   2     2140.58     2051.50    215.26 o 
 -17  10   2       95.04       34.11    135.19 o 
 -16  10   2     1796.25     1762.35    150.63 o 
 -15  10   2      466.38      502.09    147.67 o 
 -14  10   2       28.58       42.51     91.51 o 
 -13  10   2        4.86      -43.66     87.84 o 
 -12  10   2      974.89      957.42    190.79 o 
 -11  10   2      218.60       -5.44    150.75 o 
 -10  10   2      120.78      119.75    102.93 o 
  -9  10   2     1082.41     1216.42    205.62 o 
  -8  10   2     3701.20     3561.95    174.35 o 
  -7  10   2     1064.42      981.80    120.73 o 
  -6  10   2      236.43      270.59    100.59 o 
  -5  10   2       76.26        4.17     93.65 o 
  -4  10   2      157.68      144.91     92.49 o 
  -3  10   2      658.30      604.24    135.06 o 
  -2  10   2     5838.77     5563.48    213.62 o 
  -1  10   2      415.87      409.82    133.58 o 
   0  10   2     8723.08     8551.81    367.37 o 
   1  10   2      590.02      736.23    113.08 o 
   2  10   2      197.64      168.16     97.30 o 
   3  10   2     1759.28     1704.78    134.06 o 
   4  10   2      463.52      352.61    107.18 o 
   5  10   2      221.72      131.56     88.59 o 
   6  10   2     1921.68     1669.79    138.67 o 
   7  10   2     1116.34      963.94    118.81 o 
   8  10   2     1963.61     2074.49    216.99 o 
   9  10   2     4937.99     5094.53    134.14 o 
  10  10   2     1086.01      984.81     90.73 o 
  11  10   2       37.19       52.70     72.89 o 
  12  10   2      396.92      360.42     88.86 o 
  13  10   2        0.38       65.01     78.60 o 
  14  10   2      551.20      469.45     93.34 o 
  15  10   2      589.25      669.17    101.23 o 
  16  10   2     1621.72     1377.23    140.82 o 
  17  10   2      980.83     1010.99    135.09 o 
  18  10   2     2216.27     2130.99    219.09 o 
 -18  11   2      354.72      285.69    162.12 o 
 -17  11   2     2681.96     2613.99    232.06 o 
 -16  11   2      617.85      574.75    127.42 o 
 -15  11   2      785.12      654.82    122.92 o 
 -14  11   2     5358.93     6050.21    369.47 o 
 -13  11   2      897.67     1054.30    214.27 o 
 -12  11   2     2299.58     2182.98    259.25 o 
 -11  11   2     1610.53     1920.52    246.40 o 
 -10  11   2     1083.15     1354.82    224.65 o 
  -9  11   2        4.02       60.19    104.50 o 
  -8  11   2     2357.47     2458.94    169.23 o 
  -7  11   2     5030.02     5041.28    216.54 o 
  -6  11   2    11140.09    10842.47    327.70 o 
  -5  11   2    11318.52    11459.78    337.96 o 
  -4  11   2       19.52       38.23    124.56 o 
  -3  11   2     6281.10     6814.02    247.67 o 
  -2  11   2     3696.66     3783.15    229.96 o 
  -1  11   2     3702.01     4099.62    200.43 o 
   0  11   2     5231.32     5590.57    226.27 o 
   1  11   2    11417.71    11445.26    337.77 o 
   2  11   2     1024.80     1036.12    136.27 o 
   3  11   2    11916.79    12207.34    605.12 o 
   4  11   2     9778.05     9291.62    297.90 o 
   5  11   2     2395.07     2394.83    162.73 o 
   6  11   2     3680.16     4069.72    195.18 o 
   7  11   2     2831.97     3003.03    180.05 o 
   8  11   2     4655.87     4665.42    159.03 o 
   9  11   2      509.24       80.18    295.33 o 
  10  11   2      640.24      406.83    125.42 o 
  11  11   2      132.33      120.45     78.03 o 
  12  11   2     6534.19     7120.75    200.98 o 
  13  11   2      103.68      248.82     99.62 o 
  14  11   2       29.73      -51.09    110.89 o 
  15  11   2      509.18      494.38    100.59 o 
  16  11   2       10.97      -18.80    116.46 o 
 -16  12   2      602.63      734.50    231.32 o 
 -15  12   2      221.50      272.35    208.59 o 
 -14  12   2     1430.52     1793.74    274.57 o 
 -13  12   2       47.98      266.66    199.44 o 
 -12  12   2      190.67      201.67    187.58 o 
 -11  12   2       35.96     -181.65    181.65 o 
 -10  12   2     1647.26     2014.18    268.15 o 
  -9  12   2      694.16      558.69    178.56 o 
  -8  12   2        0.02     -113.97    113.97 o 
  -7  12   2       53.75      165.91    116.35 o 
  -6  12   2      620.48      456.47    124.42 o 
  -5  12   2       63.33      -94.53    173.24 o 
  -4  12   2        3.46     -110.93    110.93 o 
  -3  12   2      111.88      228.76    119.00 o 
  -2  12   2        4.91      -62.10    105.08 o 
  -1  12   2      362.25      347.13    126.57 o 
   0  12   2      112.79       -7.52    114.95 o 
   1  12   2      135.53      185.44    112.22 o 
   2  12   2      434.56      348.64    125.60 o 
   3  12   2      493.25      517.65    129.99 o 
   4  12   2      147.77      157.38    119.33 o 
   5  12   2     1078.16      996.78    143.90 o 
   6  12   2     1406.99     1276.27    152.56 o 
   7  12   2       22.34      204.00    123.20 o 
   8  12   2     4986.81     5229.20    235.01 o 
   9  12   2       15.81       36.33    166.57 o 
  10  12   2        2.11       35.84    162.12 o 
  11  12   2       21.82     -168.30    168.30 o 
  12  12   2      513.93      222.92    190.30 o 
  13  12   2       89.17      146.35    121.43 o 
  14  12   2     1691.69     2197.13    177.83 o 
 -13  13   2       46.42     -149.27    199.69 o 
 -12  13   2     1424.02     1418.83    271.85 o 
 -11  13   2      959.33     1548.82    267.16 o 
 -10  13   2       46.13      117.39    199.19 o 
  -9  13   2     2570.12     3246.42    329.44 o 
  -8  13   2      485.95      670.37    161.51 o 
  -7  13   2     2184.63     1801.92    184.44 o 
  -6  13   2     5751.59     5956.20    259.84 o 
  -5  13   2     6906.50     7195.75    365.77 o 
  -4  13   2      353.85      147.09    133.59 o 
  -3  13   2     7597.95     7325.03    309.91 o 
  -2  13   2       18.95     -119.02    129.06 o 
  -1  13   2     6064.84     6276.17    265.56 o 
   0  13   2       25.38       -2.88    134.44 o 
   1  13   2     9407.85     9789.18    348.96 o 
   2  13   2      372.76      314.15    140.34 o 
   3  13   2     9062.49     8935.89    319.25 o 
   4  13   2     3799.51     3709.61    216.96 o 
   5  13   2     3842.48     3930.11    219.11 o 
   6  13   2      145.67      225.10    197.96 o 
   7  13   2     1509.57     1396.39    177.75 o 
   8  13   2       72.18       95.40    190.05 o 
   9  13   2     1149.89     1310.83    241.21 o 
  10  13   2      477.44      542.72    213.78 o 
  11  13   2      151.79     -115.41    192.52 o 
  12  13   2      385.66      420.14    212.79 o 
  -9  14   2      317.33      100.83    228.85 o 
  -8  14   2      939.86     1024.02    185.15 o 
  -7  14   2       17.45      -68.03    139.90 o 
  -6  14   2      133.70      167.65    153.52 o 
  -5  14   2       16.89     -141.10    141.10 o 
  -4  14   2      324.54      -34.50    145.08 o 
  -3  14   2      533.84      243.33    221.19 o 
  -2  14   2     1155.84     1046.08    176.68 o 
  -1  14   2        3.69      105.23    153.56 o 
   0  14   2     1754.74     1638.05    195.69 o 
   1  14   2      573.56      584.46    164.91 o 
   2  14   2      986.64      822.45    191.66 o 
   3  14   2       30.08       92.84    201.42 o 
   4  14   2      118.68      109.78    141.34 o 
   5  14   2       92.84      127.04    153.03 o 
   6  14   2     4114.17     3619.60    230.85 o 
   7  14   2      377.64      813.63    182.15 o 
   8  14   2        2.54      219.95    227.37 o 
 -27   1   3      164.08      -77.03    199.69 o 
 -26   1   3      352.61      435.10    138.75 o 
 -25   1   3       18.79      -26.70    116.29 o 
 -24   1   3     1299.05     1483.23    483.40 o 
 -23   1   3      845.41      548.91    152.48 o 
 -22   1   3     3383.65     3661.88    187.39 o 
 -21   1   3      299.62      168.39     99.20 o 
 -20   1   3      575.96      368.04    102.11 o 
 -19   1   3     7745.92     7346.82    248.40 o 
 -18   1   3      959.69      906.84    111.18 o 
 -17   1   3     7650.49     7705.95    240.91 o 
 -16   1   3    23791.76    22340.54    499.34 o 
 -15   1   3     6517.03     6171.01    201.57 o 
 -14   1   3    36899.18    35093.04    617.06 o 
 -13   1   3      504.92      414.75     45.08 o 
 -12   1   3    10151.89     9716.94    155.93 o 
 -11   1   3     1632.04     1810.96     51.02 o 
 -10   1   3    12984.75    12151.77    251.09 o 
  -9   1   3    12322.87    11769.71    177.82 o 
  -8   1   3     9118.78     8050.83    146.75 o 
  -7   1   3     8505.12     9281.64    141.94 o 
  -6   1   3    11553.32    11425.19    167.50 o 
  -5   1   3    20321.72    21442.66    258.21 o 
  -4   1   3      905.26     1008.89     26.42 o 
  -3   1   3    16104.08    16984.10    275.32 o 
  -2   1   3      712.63      706.55     28.50 o 
  -1   1   3    23056.12    25300.41    390.68 o 
   0   1   3     1187.84     1272.98     35.49 o 
   1   1   3     2722.78     3243.67     66.91 o 
   2   1   3     8339.71     9596.27    316.21 o 
   4   1   3    10553.61    10763.88    226.74 o 
   5   1   3    30568.21    33565.75    648.51 o 
   6   1   3    10321.29     9979.13    174.26 o 
   7   1   3      505.54      363.75     42.63 o 
   8   1   3    17808.65    18184.47    261.20 o 
   9   1   3     5057.66     5200.60     97.03 o 
  10   1   3    18363.77    18397.99    269.92 o 
  11   1   3     2864.56     2935.45     71.22 o 
  12   1   3    25926.50    27030.14    417.25 o 
  13   1   3     5459.34     5622.20    189.67 o 
  14   1   3    10230.26    10588.22    340.80 o 
  15   1   3       46.41       83.22    115.78 o 
  16   1   3     3775.02     3774.58    172.67 o 
  17   1   3     3849.16     4088.87    231.82 o 
  18   1   3       14.18      -85.45     91.33 o 
  19   1   3     1541.97     2025.05    159.06 o 
  20   1   3     2086.59     2371.65    176.34 o 
  21   1   3     1180.36     1214.20    151.14 o 
  22   1   3       10.10       97.41    124.68 o 
  23   1   3     1196.95     1178.55    200.31 o 
  24   1   3      142.42       51.91    131.37 o 
 -27   2   3        4.03     -110.47    134.07 o 
 -26   2   3      455.87      340.63    126.86 o 
 -25   2   3       10.27      -47.69    116.17 o 
 -24   2   3      472.06      619.63    132.16 o 
 -23   2   3      308.22      371.34    122.72 o 
 -22   2   3       33.86      -33.04    207.60 o 
 -21   2   3      363.08      147.96    159.28 o 
 -20   2   3     3709.09     3823.88    182.44 o 
 -19   2   3      661.60      518.69    100.26 o 
 -18   2   3       39.29      -25.86     82.67 o 
 -17   2   3        4.60      -70.35     70.35 o 
 -16   2   3      749.43      933.29     99.66 o 
 -15   2   3       86.46       57.52     66.36 o 
 -14   2   3      557.67      516.87     54.84 o 
 -13   2   3     4391.93     4004.90    111.48 o 
 -12   2   3     6695.92     6249.70    113.44 o 
 -11   2   3    10870.03    11144.12    176.32 o 
 -10   2   3     3196.10     3756.65     78.17 o 
  -9   2   3    12675.73    12966.61    195.78 o 
  -8   2   3    12757.20    12937.08    274.98 o 
  -7   2   3     2098.61     2036.34     43.08 o 
  -6   2   3    17660.33    17575.41    506.04 o 
  -5   2   3     2680.21     2810.59     53.86 o 
  -4   2   3     8362.18     8452.07    123.88 o 
  -3   2   3    28636.18    29053.42    471.90 o 
  -2   2   3    36408.02    38204.37    592.42 o 
  -1   2   3      882.49      901.07     45.67 o 
   0   2   3     9838.56     9854.79    167.33 o 
   1   2   3    46762.44    50460.58    765.82 o 
   2   2   3    12272.44    12840.80    212.35 o 
   3   2   3     8029.01     9205.35    202.04 o 
   4   2   3     1048.66     1360.78     45.89 o 
   5   2   3     9802.26     9379.09    165.73 o 
   6   2   3    11750.49    12450.53    213.82 o 
   7   2   3    21933.81    24389.51    393.47 o 
   8   2   3    10690.58    11390.77    202.64 o 
   9   2   3    10170.20    10016.53    161.62 o 
  10   2   3     5724.13     5916.27    110.83 o 
  11   2   3     8728.93     8462.92    145.99 o 
  12   2   3       43.11        3.91     43.02 o 
  13   2   3     5802.42     6010.64    144.94 o 
  14   2   3      944.94     1050.11    105.65 o 
  15   2   3    10605.22    11037.43    298.74 o 
  16   2   3     3733.15     3878.25    170.82 o 
  17   2   3      166.72      100.64     96.47 o 
  18   2   3      158.99      164.14    102.81 o 
  19   2   3     2714.11     2956.58    174.62 o 
  20   2   3       86.99       68.95    109.43 o 
  21   2   3       21.88      -19.89    164.72 o 
  22   2   3     2683.77     3144.25    207.19 o 
  23   2   3     2081.55     2618.60    198.98 o 
  24   2   3        2.00     -128.36    132.53 o 
 -26   3   3     1273.30     1586.88    164.27 o 
 -25   3   3      511.85      379.89     98.57 o 
 -24   3   3       69.44      -38.87     82.69 o 
 -23   3   3      268.31      397.71    122.06 o 
 -22   3   3       22.66        8.08     96.34 o 
 -21   3   3      410.48      219.05    111.34 o 
 -20   3   3     8065.66     8043.83    260.46 o 
 -19   3   3     2610.18     2641.64    154.68 o 
 -18   3   3     9914.70    10086.26    290.09 o 
 -17   3   3    16304.56    15907.48    421.25 o 
 -16   3   3     8005.79     8191.08    242.36 o 
 -15   3   3     1861.95     1829.43     73.29 o 
 -14   3   3    21921.25    20444.03    421.30 o 
 -13   3   3      526.15      375.99     87.24 o 
 -12   3   3    66816.22    66027.02   1200.81 o 
 -11   3   3     1232.36     1195.17     49.30 o 
 -10   3   3      256.15       94.44     27.78 o 
  -9   3   3    13768.50    14735.34    194.70 o 
  -8   3   3     1755.03     1482.49     41.68 o 
  -7   3   3     4292.16     4143.48     77.56 o 
  -6   3   3     7003.09     6347.42     93.29 o 
  -5   3   3    55193.34    55982.06    726.98 o 
  -4   3   3     2408.82     2204.85     50.50 o 
  -3   3   3     5571.00     5263.24    126.56 o 
  -2   3   3      159.98      152.34     20.04 o 
  -1   3   3     1091.28     1213.36     37.72 o 
   0   3   3        0.61       23.86     19.87 o 
   1   3   3    42232.59    41814.02    643.69 o 
   2   3   3     1116.13     1132.86     44.98 o 
   3   3   3    14196.79    13827.37    197.76 o 
   4   3   3     7847.63     7261.33    132.21 o 
   5   3   3      106.51      116.79     23.99 o 
   6   3   3      389.14      654.71     36.16 o 
   7   3   3     2455.49     2547.89     74.81 o 
   8   3   3     3359.03     2843.83     70.02 o 
   9   3   3     1315.32     1366.06     52.54 o 
  10   3   3    27614.86    26972.79    383.68 o 
  11   3   3     2091.13     2091.75     66.05 o 
  12   3   3    14992.55    14831.17    275.60 o 
  13   3   3      243.47       95.20     65.29 o 
  14   3   3     5356.09     5457.57    189.96 o 
  15   3   3     3464.82     3757.20    169.31 o 
  16   3   3     4824.53     4863.47    265.92 o 
  17   3   3     2454.67     2329.94    152.49 o 
  18   3   3    12310.24    11723.78    489.34 o 
  19   3   3     2470.15     2633.43    181.21 o 
  20   3   3      126.59      -31.39    111.40 o 
  21   3   3     1189.66     1594.92    161.26 o 
  22   3   3      795.07      492.16    135.19 o 
  23   3   3     3921.24     3673.23    317.33 o 
  24   3   3      425.81      274.08    209.82 o 
 -26   4   3     2782.05     2782.61    152.55 o 
 -25   4   3      517.27      244.82     94.64 o 
 -24   4   3      279.36      111.68     85.92 o 
 -23   4   3     1437.95     1471.57    242.71 o 
 -22   4   3     9876.17    10030.55    340.69 o 
 -21   4   3     2310.50     2427.66    162.11 o 
 -20   4   3     6325.78     5641.75    171.19 o 
 -19   4   3      115.51      125.57     68.29 o 
 -18   4   3       94.56      -14.11     60.12 o 
 -17   4   3    10266.53     9869.57    216.54 o 
 -16   4   3      971.61      946.33     77.78 o 
 -15   4   3     9675.41     9456.63    176.15 o 
 -14   4   3       75.92       49.05     40.77 o 
 -13   4   3     2981.80     2821.57     81.11 o 
 -12   4   3     5207.15     5367.82    109.30 o 
 -11   4   3      860.51      667.77     47.30 o 
 -10   4   3    10576.50    11034.69    179.56 o 
  -9   4   3      169.54      119.57     39.56 o 
  -8   4   3       74.39       35.65     20.77 o 
  -7   4   3    32593.88    33586.35    494.83 o 
  -6   4   3     4396.33     3956.57     69.76 o 
  -5   4   3     1016.82      771.91     35.39 o 
  -4   4   3     9339.29     8896.44    166.08 o 
  -3   4   3      269.29      227.06     27.89 o 
  -2   4   3     5310.99     4959.06    100.81 o 
  -1   4   3     5773.82     5691.18    155.07 o 
   0   4   3      681.94      668.16     42.09 o 
   1   4   3     1944.65     1854.02     59.24 o 
   2   4   3     6000.40     4912.03    106.99 o 
   3   4   3    13523.89    14141.00    204.62 o 
   4   4   3     6136.02     5941.93    139.21 o 
   5   4   3      224.96      199.96     27.82 o 
   6   4   3      198.37      120.74     29.56 o 
   7   4   3     5348.90     5411.26    130.56 o 
   8   4   3    17899.48    18919.62    275.81 o 
   9   4   3    23714.87    24385.76    346.83 o 
  10   4   3     2398.33     2297.93     61.77 o 
  11   4   3     4768.92     4628.10    105.57 o 
  12   4   3      133.55      124.77     43.92 o 
  13   4   3       35.38       68.63     44.81 o 
  14   4   3      192.09       98.67     48.86 o 
  15   4   3     3653.58     3809.13    129.21 o 
  16   4   3     3437.30     3201.75    124.21 o 
  17   4   3     1939.38     2068.85    120.15 o 
  18   4   3     5135.27     4894.76    180.74 o 
  19   4   3        0.81      -26.13     99.71 o 
  20   4   3     3361.19     3010.08    169.19 o 
  21   4   3       63.39        3.83    109.43 o 
  22   4   3        9.80     -115.30    201.05 o 
  23   4   3      561.51      484.08    132.43 o 
 -25   5   3        8.82      -86.55     86.55 o 
 -24   5   3     1568.91     1596.08    141.36 o 
 -23   5   3        3.41      -77.81     77.81 o 
 -22   5   3      557.84      377.20     86.85 o 
 -21   5   3       23.88       54.25     85.02 o 
 -20   5   3       32.42       87.69     70.79 o 
 -19   5   3      249.83      412.33     72.94 o 
 -18   5   3     3643.07     3851.23    131.53 o 
 -17   5   3      354.55      411.49     67.03 o 
 -16   5   3     8546.14     8029.81    185.02 o 
 -15   5   3     1903.04     1927.12     78.30 o 
 -14   5   3     4928.35     4725.85    110.52 o 
 -13   5   3      561.05      495.52     80.30 o 
 -12   5   3     2252.01     1977.21     60.06 o 
 -11   5   3     4152.59     3996.69     81.65 o 
 -10   5   3    39235.65    37562.04    607.36 o 
  -9   5   3      247.03      112.13     36.04 o 
  -8   5   3     2405.93     2331.85     65.79 o 
  -7   5   3      560.21      563.88     62.00 o 
  -6   5   3      790.81      595.68    122.58 o 
  -5   5   3     9089.80     9417.20    180.51 o 
  -4   5   3    44482.27    46047.46    983.40 o 
  -3   5   3     1268.90     1059.94     48.67 o 
  -2   5   3    14586.73    14954.29    256.49 o 
  -1   5   3    48235.21    47762.00    943.74 o 
   0   5   3    35609.29    37350.29    894.27 o 
   1   5   3      722.05      855.53    107.57 o 
   2   5   3    18912.93    19661.15    331.66 o 
   3   5   3    36186.26    34588.02    606.36 o 
   4   5   3     2670.46     2502.67     79.23 o 
   5   5   3      158.44      142.25     31.07 o 
   6   5   3    22855.07    21780.54    309.63 o 
   7   5   3     5388.90     5252.44    102.70 o 
   8   5   3    24665.70    23499.19    336.08 o 
   9   5   3     7431.25     7139.17    130.32 o 
  10   5   3     2096.24     2087.37     69.19 o 
  11   5   3     7423.92     7412.16    147.64 o 
  12   5   3     5523.98     5326.04    119.72 o 
  13   5   3    26208.18    24785.97    426.78 o 
  14   5   3     7200.04     7308.96    176.32 o 
  15   5   3      318.26      376.98     90.66 o 
  16   5   3     1313.15     1331.69    117.28 o 
  17   5   3     3644.00     3535.31    163.48 o 
  18   5   3      970.90     1002.56    122.08 o 
  19   5   3      418.82      264.59    106.90 o 
  20   5   3     4357.33     4492.86    204.79 o 
  21   5   3     2429.53     2332.02    172.79 o 
  22   5   3       45.56       85.84    115.34 o 
  23   5   3      103.46     -116.94    116.94 o 
 -25   6   3      351.10      250.82    125.19 o 
 -24   6   3    10403.38    10407.38    258.17 o 
 -23   6   3     1050.50     1000.20    108.40 o 
 -22   6   3       84.30       44.94     80.64 o 
 -21   6   3     1665.21     1459.03    110.24 o 
 -20   6   3      443.35      176.75     73.34 o 
 -19   6   3      459.12      621.91     81.74 o 
 -18   6   3     3215.47     3328.40    124.43 o 
 -17   6   3     5063.64     4932.96    144.43 o 
 -16   6   3     1888.34     2124.18     86.34 o 
 -15   6   3     5560.96     5734.60    130.99 o 
 -14   6   3     6187.45     6461.88    137.25 o 
 -13   6   3       35.06      -11.94     41.54 o 
 -12   6   3      832.98      923.03     56.94 o 
 -11   6   3     9630.41     9542.35    163.94 o 
 -10   6   3      674.71      624.28     47.06 o 
  -9   6   3      488.76      490.33     51.68 o 
  -8   6   3    10411.42     9882.24    147.97 o 
  -7   6   3    34926.25    34130.37    512.92 o 
  -6   6   3     8463.52     8084.81    167.67 o 
  -5   6   3     7132.76     7267.67    154.19 o 
  -4   6   3    25075.76    23259.23    546.28 o 
  -3   6   3    17481.02    16595.80    410.46 o 
  -2   6   3     1483.85     1381.98     55.34 o 
  -1   6   3    27306.34    27487.14    577.70 o 
   0   6   3    32460.80    31964.55    661.50 o 
   1   6   3     2733.26     2469.20    112.85 o 
   2   6   3     2338.74     1936.26     73.71 o 
   3   6   3     2875.49     3086.98     94.57 o 
   4   6   3    13966.14    13568.68    250.23 o 
   5   6   3     6543.83     5705.67    366.23 o 
   6   6   3    11170.92    10376.00    661.36 o 
   7   6   3    15237.05    15137.84    294.68 o 
   8   6   3      688.09      570.22     58.45 o 
   9   6   3      733.86      751.22     83.57 o 
  10   6   3     3907.19     3896.79    114.07 o 
  11   6   3     1242.83     1036.88     98.82 o 
  12   6   3       43.18        3.63     53.33 o 
  13   6   3      339.49      280.36     66.51 o 
  14   6   3       61.49      106.43     61.89 o 
  15   6   3      411.22      405.48     98.22 o 
  16   6   3     4117.23     4276.12    182.69 o 
  17   6   3     1728.50     2125.41    152.23 o 
  18   6   3       16.06      122.74    117.39 o 
  19   6   3      173.34        7.10    176.33 o 
  20   6   3      927.38      984.23    146.43 o 
  21   6   3       68.43       94.53    111.63 o 
  22   6   3     4058.53     4030.29    206.40 o 
 -24   7   3      341.98      198.23    129.23 o 
 -23   7   3        1.45       50.55    109.63 o 
 -22   7   3      143.48      227.17    238.98 o 
 -21   7   3      866.59     1001.38    114.28 o 
 -20   7   3      410.80      542.91     88.03 o 
 -19   7   3     2300.61     2383.05    119.38 o 
 -18   7   3     2539.63     2322.86    110.96 o 
 -17   7   3       81.86       13.02     61.65 o 
 -16   7   3     2450.91     2476.47     94.89 o 
 -15   7   3      738.22      684.34     76.77 o 
 -14   7   3     3237.03     3500.55    101.10 o 
 -13   7   3      150.93      111.87     46.39 o 
 -12   7   3     8603.21     8747.61    162.73 o 
 -11   7   3     1858.49     1880.10     64.01 o 
 -10   7   3       63.83       95.91     36.41 o 
  -9   7   3      297.27      240.56     38.63 o 
  -8   7   3     4256.22     3991.61    121.90 o 
  -7   7   3      129.80       82.22     46.93 o 
  -6   7   3    13140.49    13018.84    249.00 o 
  -5   7   3     4252.58     4487.51    117.72 o 
  -4   7   3     2341.90     2713.78     86.91 o 
  -3   7   3     1124.71     1181.27     97.26 o 
  -2   7   3      409.03      405.11     74.58 o 
  -1   7   3     5664.98     5076.33    195.24 o 
   0   7   3     3884.74     4023.09    148.65 o 
   1   7   3      894.64      778.35     86.54 o 
   2   7   3      158.77      161.89     82.05 o 
   3   7   3      698.40      805.20     63.03 o 
   4   7   3    18355.14    17505.15    315.06 o 
   5   7   3     1219.88     1240.91     75.72 o 
   6   7   3      239.03       70.79     66.61 o 
   7   7   3     7411.61     7644.00    171.06 o 
   8   7   3     3153.95     3018.43    102.45 o 
   9   7   3     4530.52     4384.25    125.22 o 
  10   7   3     9564.41     9754.93    205.23 o 
  11   7   3     9087.85     9265.94    204.09 o 
  12   7   3     2105.01     2252.85    111.22 o 
  13   7   3     1171.61     1537.68     94.97 o 
  14   7   3     1415.27     1630.90    120.28 o 
  15   7   3      248.54      178.12     74.53 o 
  16   7   3      510.55      489.29    121.22 o 
  17   7   3     1795.36     2345.08    270.00 o 
  18   7   3     2783.06     2734.70    170.02 o 
  19   7   3       15.30     -100.02    100.02 o 
  20   7   3      642.02      663.43    229.72 o 
  21   7   3       69.43      -11.62    178.19 o 
 -23   8   3      174.41      135.42    128.96 o 
 -22   8   3     5423.22     5250.99    223.49 o 
 -21   8   3       29.10       -9.80    113.61 o 
 -20   8   3      965.59     1041.29    128.56 o 
 -19   8   3       18.37       38.30     95.74 o 
 -18   8   3     1648.33     1873.07    140.47 o 
 -17   8   3      520.20      362.64     94.83 o 
 -16   8   3      594.30      600.03     83.86 o 
 -15   8   3      821.30      902.96     71.42 o 
 -14   8   3     1742.64     1818.35    127.55 o 
 -13   8   3     1731.63     1661.61     91.78 o 
 -12   8   3      619.47      612.47     59.00 o 
 -11   8   3     3284.17     3243.26     84.35 o 
 -10   8   3     2523.49     2322.48     85.70 o 
  -9   8   3       15.30      -53.53     53.53 o 
  -8   8   3      502.46      143.74     98.35 o 
  -7   8   3      589.64      622.57     90.90 o 
  -6   8   3    23388.19    22332.83    648.74 o 
  -5   8   3      308.42      288.59     80.21 o 
  -4   8   3     7845.19     8018.43    237.38 o 
  -3   8   3     3851.61     3797.65    152.28 o 
  -2   8   3     7133.44     6704.68    210.96 o 
  -1   8   3       28.34       56.39     68.26 o 
   0   8   3      747.69      563.89     85.88 o 
   1   8   3    20469.14    20079.56    462.32 o 
   2   8   3    28454.93    27640.41    698.78 o 
   3   8   3     8011.20     8020.06    258.51 o 
   4   8   3     4403.28     4763.30    177.14 o 
   5   8   3      231.51      307.24     62.81 o 
   6   8   3        4.45      -11.39     53.11 o 
   7   8   3     3511.97     3336.93    135.09 o 
   8   8   3     7814.42     7394.91    177.53 o 
   9   8   3     7972.65     7842.49    184.64 o 
  10   8   3      652.17      565.33     88.10 o 
  11   8   3     1826.70     1672.43    116.28 o 
  12   8   3      119.31       31.06     68.06 o 
  13   8   3     2088.87     2063.71    108.71 o 
  14   8   3     3698.03     3812.25    141.12 o 
  15   8   3     8376.25     7981.89    250.94 o 
  16   8   3      288.50      171.89    104.09 o 
  17   8   3      164.27       87.42    106.64 o 
  18   8   3     5412.02     5381.68    243.43 o 
  19   8   3       27.44       76.95    113.11 o 
  20   8   3     2720.02     2964.60    200.76 o 
 -22   9   3      954.40     1067.15    188.81 o 
 -21   9   3      108.95      225.58    116.29 o 
 -20   9   3      292.14      134.89    109.37 o 
 -19   9   3     3020.08     3004.60    227.00 o 
 -18   9   3        9.98      117.58    100.47 o 
 -17   9   3       40.35       -9.43    133.58 o 
 -16   9   3     1125.67     1292.72    127.90 o 
 -15   9   3      432.95      335.29     79.65 o 
 -14   9   3     7896.60     7928.07    242.92 o 
 -13   9   3     3756.35     3832.30    167.21 o 
 -12   9   3      968.99      925.61    107.03 o 
 -11   9   3     2491.05     2234.12    136.29 o 
 -10   9   3       22.55       70.39     91.44 o 
  -8   9   3      364.57      359.12     90.99 o 
  -7   9   3      182.14      -12.46    164.35 o 
  -6   9   3     6555.02     6274.00    320.42 o 
  -5   9   3    12514.56    12387.51    328.16 o 
  -4   9   3      270.43      211.27    115.78 o 
  -3   9   3     8070.93     8312.32    254.39 o 
  -2   9   3      713.89      734.97     98.08 o 
  -1   9   3    11309.19    10656.09    300.15 o 
   0   9   3      328.84      215.46     91.22 o 
   1   9   3      698.96      402.28     95.57 o 
   2   9   3     4476.57     4108.75    175.44 o 
   3   9   3     2497.74     2110.98    137.73 o 
   4   9   3       16.36       48.63     84.55 o 
   5   9   3     3781.22     3403.91    161.94 o 
   6   9   3     1960.70     2036.36    106.70 o 
   7   9   3     5953.00     5867.58    557.52 o 
   8   9   3     1558.64     1620.89    122.53 o 
   9   9   3     3813.90     3862.99    132.07 o 
  10   9   3     1592.50     1707.72    108.52 o 
  11   9   3       73.09      133.09    104.36 o 
  12   9   3     1542.56     1751.71    150.00 o 
  13   9   3      691.02      595.28     84.98 o 
  14   9   3      210.97      243.22     80.47 o 
  15   9   3      816.52     1026.31    102.96 o 
  16   9   3      131.58      134.71    106.21 o 
  17   9   3     2807.96     2780.52    221.07 o 
  18   9   3      229.33      168.71    122.03 o 
  19   9   3        8.21     -133.04    204.38 o 
 -20  10   3     4001.91     4063.71    280.01 o 
 -19  10   3     1502.95     1694.63    208.59 o 
 -18  10   3       10.49     -141.61    141.61 o 
 -17  10   3       94.19      128.22    134.57 o 
 -16  10   3      272.62      239.26    103.90 o 
 -15  10   3     1132.48     1423.87    182.14 o 
 -14  10   3       17.78      -93.73    110.35 o 
 -13  10   3      208.92       52.39    157.92 o 
 -12  10   3      400.24      350.20    168.55 o 
 -11  10   3     2292.67     2686.40    235.52 o 
 -10  10   3     1421.82     1715.67    144.87 o 
  -9  10   3      980.01      858.93    376.02 o 
  -8  10   3    11257.67    11360.73    322.57 o 
  -7  10   3     6885.04     6662.38    231.21 o 
  -6  10   3     1199.27     1317.28    132.45 o 
  -5  10   3      157.57      173.83     97.09 o 
  -4  10   3     5849.79     6297.50    416.92 o 
  -3  10   3      183.11       78.71     90.29 o 
  -2  10   3     1954.63     2138.45    155.71 o 
  -1  10   3       33.81       90.49    121.22 o 
   0  10   3     3836.63     3986.04    183.94 o 
   1  10   3      171.34      114.75     93.49 o 
   2  10   3     1687.45     2002.53    151.27 o 
   3  10   3     4162.21     4503.28    194.11 o 
   4  10   3     2566.90     2577.27    156.95 o 
   5  10   3     1354.16     1637.29    352.54 o 
   6  10   3     3086.52     3269.75    168.14 o 
   7  10   3      799.39      902.42    122.37 o 
   8  10   3     1198.97     1087.61    115.31 o 
   9  10   3     1098.17     1277.68    102.06 o 
  10  10   3     1117.58     1127.99    125.75 o 
  11  10   3     2799.72     3227.85    241.23 o 
  12  10   3      500.54      614.73     90.27 o 
  13  10   3     4250.43     4418.04    163.93 o 
  14  10   3        8.40      -32.44     86.17 o 
  15  10   3       82.89      -15.82     85.81 o 
  16  10   3     2263.81     2437.75    251.34 o 
  17  10   3     1314.57     1319.98    152.11 o 
 -18  11   3      230.13      149.27    179.67 o 
 -17  11   3      358.36      287.65    254.80 o 
 -16  11   3      105.00      216.25    205.87 o 
 -15  11   3     1138.98      965.57    213.78 o 
 -14  11   3        2.16       52.15    175.72 o 
 -13  11   3       13.12       37.57    173.74 o 
 -12  11   3     1180.66      896.87    212.05 o 
 -11  11   3     1028.35     1065.42    224.90 o 
 -10  11   3       94.35      205.78     95.15 o 
  -9  11   3       14.76      -30.12    108.34 o 
  -8  11   3     2579.98     2495.91    162.60 o 
  -7  11   3      551.03      197.50    138.40 o 
  -6  11   3     1379.91     1165.00    139.64 o 
  -5  11   3      265.21      260.12    116.83 o 
  -4  11   3     2623.76     2534.57    180.79 o 
  -3  11   3       58.02      -71.25    102.07 o 
  -2  11   3      249.58      156.50    109.91 o 
  -1  11   3     2151.76     1962.53    150.52 o 
   0  11   3     1060.27      974.41    129.83 o 
   1  11   3     1192.22     1336.29    143.24 o 
   2  11   3     1174.88     1055.33    132.94 o 
   3  11   3      231.59      191.19    111.57 o 
   4  11   3     3591.67     3429.78    185.08 o 
   5  11   3     1716.31     1580.19    259.00 o 
   6  11   3       20.72       20.73    106.37 o 
   7  11   3      102.85      106.03    107.82 o 
   8  11   3     1850.17     2010.21    259.37 o 
   9  11   3     1754.52     1594.95    190.30 o 
  10  11   3      192.78       78.99     89.98 o 
  11  11   3      715.93      738.70     96.43 o 
  12  11   3      347.07      248.61     90.92 o 
  13  11   3      590.51      641.88    128.31 o 
  14  11   3       67.88       65.07    117.63 o 
  15  11   3     2935.70     2829.86    160.05 o 
  16  11   3      234.65      165.78    124.81 o 
 -16  12   3      171.86      388.01    211.80 o 
 -15  12   3      777.40      739.19    220.45 o 
 -14  12   3      197.35      283.72    201.42 o 
 -13  12   3      842.56     1009.56    225.64 o 
 -12  12   3     1272.11     1180.83    244.67 o 
 -11  12   3      927.02      740.43    220.45 o 
 -10  12   3     1651.43     2088.57    279.02 o 
  -9  12   3     1073.55      712.96    134.52 o 
  -8  12   3     6103.69     6091.50    253.71 o 
  -7  12   3     3682.30     3621.26    202.16 o 
  -6  12   3     7292.43     7374.19    277.42 o 
  -5  12   3     2468.59     2464.41    194.62 o 
  -4  12   3     3792.17     3458.21    200.83 o 
  -3  12   3     1914.41     2123.78    174.88 o 
  -2  12   3    20740.71    20697.50    529.69 o 
  -1  12   3      165.79      194.70    121.27 o 
   0  12   3    10915.59    10797.83    521.34 o 
   1  12   3      347.01      233.51    146.55 o 
   2  12   3     6191.34     5777.76    242.81 o 
   3  12   3     4291.48     3650.89    263.33 o 
   4  12   3     5144.81     5272.51    234.49 o 
   5  12   3     6245.55     6978.66    264.23 o 
   6  12   3     7293.76     7784.64    279.31 o 
   7  12   3      480.10      251.92    118.19 o 
   8  12   3      116.04       24.88    119.68 o 
   9  12   3        2.71       92.92    174.73 o 
  10  12   3      791.88     1141.54    222.43 o 
  11  12   3     4901.33     4433.18    319.06 o 
  12  12   3      325.44      702.37    200.18 o 
  13  12   3     1407.05     1554.00    129.20 o 
 -13  13   3     1490.93     1734.92    283.96 o 
 -12  13   3       25.20      145.07    208.83 o 
 -11  13   3        0.94      -77.85    205.37 o 
 -10  13   3      137.56     -193.76    193.76 o 
  -9  13   3     5247.73     5102.19    331.04 o 
  -8  13   3     1325.08     1598.85    184.77 o 
  -7  13   3       65.00       53.17    133.25 o 
  -6  13   3       13.03      114.10    134.38 o 
  -5  13   3     2718.87     3220.89    213.72 o 
  -4  13   3       87.73      130.86    125.38 o 
  -3  13   3       71.35       54.02    135.93 o 
  -2  13   3        0.07       19.50    131.47 o 
  -1  13   3     1013.11      975.04    155.88 o 
   0  13   3       20.15     -123.93    123.93 o 
   1  13   3      640.39      935.41    152.48 o 
   2  13   3      271.12      233.94    131.49 o 
   3  13   3      466.44      522.98    144.79 o 
   4  13   3      219.36      281.15    134.81 o 
   5  13   3      368.64      311.67    137.58 o 
   6  13   3      247.04      138.87    141.24 o 
   7  13   3       27.33       34.52    127.60 o 
   8  13   3       49.65     -175.22    175.22 o 
   9  13   3      544.71      553.59    187.83 o 
  10  13   3      164.28      308.18    193.76 o 
  11  13   3     1213.30     1370.63    254.55 o 
  -9  14   3       52.89     -111.95    225.14 o 
  -8  14   3      920.35      956.70    178.43 o 
  -7  14   3        2.16      -28.78    148.25 o 
  -6  14   3     3015.47     3401.35    236.85 o 
  -5  14   3     1095.69      757.16    167.27 o 
  -4  14   3     8107.31     8761.26    331.80 o 
  -3  14   3      584.82      644.20    161.97 o 
  -2  14   3     2194.76     2032.18    305.46 o 
  -1  14   3      121.54      187.47    146.90 o 
   0  14   3     5717.09     5324.98    314.11 o 
   1  14   3      127.99      165.50    147.41 o 
   2  14   3     5060.27     5135.31    351.68 o 
   3  14   3     1627.20     1411.54    180.97 o 
   4  14   3     4806.11     4985.44    251.76 o 
   5  14   3       10.42      186.30    144.89 o 
   6  14   3     1193.62     1338.98    271.11 o 
 -27   0   4      264.77       84.77    179.92 o 
 -26   0   4      121.63     -159.40    159.40 o 
 -25   0   4     1510.44     1537.21    235.52 o 
 -24   0   4     2109.59     2437.04    258.01 o 
 -23   0   4      925.34      598.82    164.35 o 
 -22   0   4     3536.62     3568.94    253.32 o 
 -21   0   4     4113.51     4367.94    280.26 o 
 -20   0   4     1947.09     2310.50    224.40 o 
 -19   0   4    26669.67    26849.44    844.23 o 
 -18   0   4     4846.92     4616.06    264.93 o 
 -17   0   4     2771.56     3010.90    211.06 o 
 -16   0   4     1022.39      821.74    138.15 o 
 -15   0   4      335.61      256.53     95.40 o 
 -14   0   4      326.48      417.08     48.70 o 
 -13   0   4     4664.80     4089.37    120.47 o 
 -12   0   4    87755.17    87196.20   1627.97 o 
 -11   0   4   105099.23   104379.51   1937.43 o 
 -10   0   4    12699.21    12579.79    270.69 o 
  -9   0   4       26.94       65.91     31.36 o 
  -8   0   4     2991.59     2850.13    138.64 o 
  -7   0   4     4417.87     4394.19    165.83 o 
  -6   0   4    54235.77    52614.49    985.96 o 
  -5   0   4    86043.91    84929.51   1570.27 o 
  -4   0   4   133527.16   136606.34   2504.67 o 
  -3   0   4      822.46      837.92     41.32 o 
  -2   0   4    25468.83    28021.87    631.19 o 
  -1   0   4     7520.52     7609.66    246.64 o 
   0   0   4    22130.54    23345.50    657.88 o 
   1   0   4    23083.71    25247.73    708.30 o 
   2   0   4   247012.38   247118.36   6512.86 o 
   3   0   4     7817.23     8478.35    272.35 o 
   4   0   4      505.09      526.16     62.03 o 
   6   0   4     1011.84     1193.43     89.96 o 
   7   0   4    14393.58    13378.63    400.37 o 
   9   0   4       35.58       15.31     36.94 o 
  10   0   4    33574.20    34911.84    684.05 o 
  11   0   4    16351.50    16281.52    531.60 o 
  12   0   4    24245.55    24462.11    503.76 o 
  13   0   4      242.71      247.88    117.64 o 
  14   0   4       35.47       30.89    100.34 o 
  15   0   4     2604.26     2906.60    218.72 o 
  16   0   4     1180.12     1202.08    186.84 o 
  17   0   4     1070.37     1081.73    183.13 o 
  18   0   4    16612.05    16460.70    601.29 o 
  19   0   4     7966.78     7423.81    373.92 o 
  20   0   4     6561.33     6372.48    354.89 o 
  21   0   4     3062.23     3395.94    301.02 o 
  22   0   4     1365.05     1912.12    256.78 o 
  23   0   4      147.43      171.51    187.33 o 
  24   0   4     1363.37     1237.67    243.68 o 
 -27   1   4       40.77     -120.48    120.48 o 
 -26   1   4     3167.90     2898.44    197.02 o 
 -25   1   4     1411.58     1606.48    198.58 o 
 -24   1   4      533.81      587.44    255.05 o 
 -23   1   4     1809.73     1988.40    168.55 o 
 -22   1   4        1.16      -65.78    152.48 o 
 -21   1   4      103.89      117.39     99.60 o 
 -20   1   4       28.82      -80.88     80.88 o 
 -19   1   4      999.90     1048.28    115.05 o 
 -18   1   4     3968.41     3786.73    166.78 o 
 -17   1   4      317.43      247.00     82.12 o 
 -16   1   4     7592.72     7282.77    425.45 o 
 -15   1   4     1131.49     1129.78    102.15 o 
 -14   1   4     1625.10     1426.10     70.18 o 
 -13   1   4      750.07      834.51     44.35 o 
 -12   1   4     7857.89     7875.59    134.95 o 
 -11   1   4     3333.41     3338.33     74.65 o 
 -10   1   4      989.46      856.04     39.94 o 
  -9   1   4     8896.27     8790.18    141.52 o 
  -8   1   4     1663.05     1924.65     51.36 o 
  -7   1   4    13760.25    13905.46    203.78 o 
  -6   1   4     4353.94     4457.61     68.32 o 
  -5   1   4    12585.86    12335.20    156.79 o 
  -4   1   4    11310.25    11188.28    193.18 o 
  -3   1   4     5233.80     5459.97    120.19 o 
  -2   1   4    20345.40    21086.32    331.89 o 
  -1   1   4    13762.38    14177.75    230.18 o 
   0   1   4     7587.75     8459.55    147.68 o 
   1   1   4     5171.42     5611.03    106.38 o 
   2   1   4      222.52      128.28     30.81 o 
   3   1   4     2351.00     2576.16     84.05 o 
   4   1   4     2153.75     1027.60     72.91 o 
   5   1   4     5845.74     5849.60    521.22 o 
   6   1   4     1260.17     1362.93     62.56 o 
   7   1   4    30936.86    33019.66    647.11 o 
   8   1   4    12782.61    13652.78    237.76 o 
   9   1   4    12209.65    13064.77    231.23 o 
  10   1   4       78.55       24.46     31.11 o 
  11   1   4      449.69      436.62     51.10 o 
  12   1   4      558.15      550.92     57.47 o 
  13   1   4     4766.98     4863.12    174.14 o 
  14   1   4     5639.98     5458.01    196.33 o 
  15   1   4      475.37      354.51     95.15 o 
  16   1   4     9838.57    10165.57    295.37 o 
  17   1   4     1826.80     2218.08    157.76 o 
  18   1   4     2898.79     3026.55    273.34 o 
  19   1   4      443.59      519.65    124.27 o 
  20   1   4      130.40      248.44    159.53 o 
  21   1   4     3357.94     3798.99    207.80 o 
  22   1   4      133.08      155.71    130.36 o 
  23   1   4     3525.66     3616.29    621.06 o 
  24   1   4      469.62      525.97    152.18 o 
 -27   2   4       66.78      114.06    129.05 o 
 -26   2   4     4170.41     4275.96    216.96 o 
 -25   2   4       18.42     -100.18    108.51 o 
 -24   2   4     2058.23     2022.05    169.01 o 
 -23   2   4       25.65       15.64    107.73 o 
 -22   2   4     3541.29     3435.43    186.45 o 
 -21   2   4    11580.72    11418.56    583.62 o 
 -20   2   4     1252.05     1487.46    230.33 o 
 -19   2   4      508.17      449.07     99.16 o 
 -18   2   4     3325.87     2989.13    156.71 o 
 -17   2   4    13809.05    13353.12    338.06 o 
 -16   2   4      606.13      594.73    142.97 o 
 -15   2   4     4018.37     4046.63    155.60 o 
 -14   2   4    13213.58    12636.25    243.45 o 
 -13   2   4    18481.75    19256.43    286.34 o 
 -12   2   4     5134.54     4765.15     96.31 o 
 -11   2   4     1755.91     1732.71     55.21 o 
 -10   2   4     6574.43     6684.74    103.11 o 
  -9   2   4    12542.90    12204.41    163.93 o 
  -8   2   4     1631.37     1550.46     43.02 o 
  -7   2   4    19625.28    19354.66    241.18 o 
  -6   2   4    28344.52    28683.68    443.59 o 
  -5   2   4     4101.64     4003.31     63.16 o 
  -4   2   4     3480.24     3188.25     63.52 o 
  -3   2   4    16218.27    17360.81    285.57 o 
  -2   2   4    26769.66    26339.59    418.26 o 
  -1   2   4     1090.90     1263.46     43.11 o 
   0   2   4    37464.71    38387.39    591.78 o 
   1   2   4     1675.57     1817.08     52.91 o 
   2   2   4     1176.31     1035.10     43.57 o 
   3   2   4    26999.42    28714.06    451.29 o 
   4   2   4    36356.28    37830.04    709.43 o 
   5   2   4     1988.83     2236.89    186.96 o 
   6   2   4       89.64      114.69     30.61 o 
   7   2   4    15628.62    16539.62    280.35 o 
   8   2   4     2877.01     2819.77     78.51 o 
   9   2   4    14092.12    13771.79    244.47 o 
  10   2   4      252.23      292.02     37.44 o 
  11   2   4     1095.09     1111.24     54.91 o 
  12   2   4     4521.62     4785.64    184.84 o 
  13   2   4     4179.94     4092.25    125.15 o 
  14   2   4     3601.13     3553.45    159.13 o 
  15   2   4     1445.63     1665.04    127.30 o 
  16   2   4     6120.13     6584.82    229.83 o 
  17   2   4     1272.68     1510.30    138.35 o 
  18   2   4     1525.81     1698.90    149.86 o 
  19   2   4     1248.88     1670.11    393.82 o 
  20   2   4    10921.85    11678.40    353.86 o 
  21   2   4     2543.16     3003.13    201.17 o 
  22   2   4     4354.11     4388.25    333.14 o 
  23   2   4      180.73      191.92    325.11 o 
 -26   3   4      194.99      152.64     96.98 o 
 -25   3   4        2.73       20.70     91.40 o 
 -24   3   4     3868.13     3554.76    149.60 o 
 -23   3   4     5844.89     5924.48    236.54 o 
 -22   3   4      506.95      369.98     84.33 o 
 -21   3   4        7.71       60.49     71.79 o 
 -20   3   4      361.07      339.53     74.04 o 
 -19   3   4     1789.65     1731.61    134.20 o 
 -18   3   4       23.31      -18.34     51.57 o 
 -17   3   4    13652.08    12920.77    333.10 o 
 -16   3   4    12503.96    12409.02    315.00 o 
 -15   3   4       37.81       54.62     41.85 o 
 -14   3   4     2451.87     2157.02     73.43 o 
 -13   3   4     1908.03     1975.42     67.87 o 
 -12   3   4     8953.17     8740.90    133.24 o 
 -11   3   4     1843.60     1696.12     49.56 o 
 -10   3   4    33355.50    33798.91    413.03 o 
  -9   3   4    18678.99    18389.66    236.27 o 
  -8   3   4    24305.32    24686.45    467.95 o 
  -7   3   4    26677.78    27998.84    341.81 o 
  -6   3   4     3376.08     3809.00     72.15 o 
  -5   3   4    12133.55    12115.56    191.52 o 
  -4   3   4      578.46      429.77     33.01 o 
  -3   3   4     2208.42     2498.39    114.77 o 
  -2   3   4    18542.53    18310.54    300.67 o 
  -1   3   4     2374.75     2433.58     92.27 o 
   0   3   4    65780.95    67022.34   1017.83 o 
   1   3   4     8081.58     8366.69    214.38 o 
   2   3   4    21646.09    24399.35    392.12 o 
   3   3   4    13147.31    13235.54    228.70 o 
   4   3   4    20349.34    21648.70    343.38 o 
   5   3   4     6386.64     6066.04    120.58 o 
   6   3   4    16421.50    16890.11    245.83 o 
   7   3   4    12919.17    12882.83    197.42 o 
   8   3   4    33264.99    34804.96    477.96 o 
   9   3   4     3255.19     3458.92     82.27 o 
  10   3   4      314.53      364.35     40.89 o 
  11   3   4       90.40      104.64     37.02 o 
  12   3   4       18.54      -18.78     47.22 o 
  13   3   4     2540.37     2637.19     99.55 o 
  14   3   4    20487.48    20407.41    461.79 o 
  15   3   4      154.75      123.77     85.43 o 
  16   3   4     2653.48     2526.88    152.92 o 
  17   3   4      386.68      484.75    111.78 o 
  18   3   4       16.08      138.33    111.71 o 
  19   3   4      239.18      181.76    113.82 o 
  20   3   4      481.38      359.02    126.00 o 
  21   3   4      617.62      546.42    184.86 o 
  22   3   4      651.63      483.65    213.03 o 
  23   3   4     1654.79     1396.91    162.12 o 
 -26   4   4      533.37      512.73    400.86 o 
 -25   4   4      317.09      112.35     94.37 o 
 -24   4   4     1264.75     1097.46    109.57 o 
 -23   4   4     4076.30     4104.15    158.53 o 
 -22   4   4     2165.12     2246.84    125.76 o 
 -21   4   4      260.25      146.74     71.42 o 
 -20   4   4     9525.26     9141.03    219.51 o 
 -19   4   4     1816.34     1586.99     99.06 o 
 -18   4   4     3548.02     3774.24    173.12 o 
 -17   4   4      797.87      846.32    103.08 o 
 -16   4   4     5722.29     5322.12    181.73 o 
 -15   4   4    17160.61    17055.93    268.94 o 
 -14   4   4    10461.44    10192.55    178.57 o 
 -13   4   4     1102.42     1054.98     74.80 o 
 -12   4   4        1.08       15.06     31.34 o 
 -11   4   4      120.19      120.37     29.23 o 
 -10   4   4     1022.39      926.54     91.00 o 
  -9   4   4     5943.44     5480.03    102.60 o 
  -8   4   4    13083.11    11848.13    163.42 o 
  -7   4   4     4682.48     4146.60     73.83 o 
  -6   4   4     6188.89     6468.30    130.97 o 
  -5   4   4     3035.34     3000.99     79.70 o 
  -4   4   4     7674.30     7194.85    139.84 o 
  -3   4   4    10520.69    10331.51    215.56 o 
  -2   4   4    34356.22    32774.62    519.99 o 
  -1   4   4     5995.94     5784.37    158.32 o 
   0   4   4     5879.36     5529.54    118.53 o 
   1   4   4      667.10      624.79     72.59 o 
   2   4   4      367.64      475.63     34.10 o 
   3   4   4     1515.07     1272.15     43.37 o 
   4   4   4      112.19       11.18     25.72 o 
   5   4   4    13460.26    13032.21    225.42 o 
   6   4   4    30714.01    30953.28    428.04 o 
   7   4   4      305.37      338.90     38.47 o 
   8   4   4     7628.29     7941.65    139.24 o 
   9   4   4      104.99      108.00     36.04 o 
  10   4   4      212.83      348.64     42.93 o 
  11   4   4     7800.12     7701.64    147.33 o 
  12   4   4      159.86      196.24     47.35 o 
  13   4   4       18.95       17.85     48.66 o 
  14   4   4     1221.25     1387.72     91.91 o 
  15   4   4       21.25      -26.00     66.79 o 
  16   4   4     7742.61     7342.92    230.44 o 
  17   4   4      422.39      364.04    102.87 o 
  18   4   4     8438.93     8945.84    275.18 o 
  19   4   4     1958.82     2115.14    176.58 o 
  20   4   4      213.81      177.68    153.97 o 
  21   4   4      641.60      503.64    215.01 o 
  22   4   4     3265.22     3302.62    194.72 o 
  23   4   4       27.59      -88.53    114.80 o 
 -25   5   4     1652.39     1630.46    312.51 o 
 -24   5   4        0.18      -65.92    104.58 o 
 -23   5   4      948.59      938.59    103.52 o 
 -22   5   4     1910.86     1912.64    119.28 o 
 -21   5   4      862.67      850.26     93.87 o 
 -20   5   4      516.95      410.14     79.31 o 
 -19   5   4      336.12      342.17    119.50 o 
 -18   5   4     2355.77     2223.77    105.83 o 
 -17   5   4      664.88      558.34    104.40 o 
 -16   5   4     3448.74     3728.01    126.07 o 
 -15   5   4     2031.85     1799.87     96.89 o 
 -14   5   4     7967.51     8005.46    340.66 o 
 -13   5   4      546.65      392.44     48.37 o 
 -12   5   4     2853.98     2755.16     75.36 o 
 -11   5   4      565.69      647.88     45.25 o 
 -10   5   4     1519.21     1471.92     51.03 o 
  -9   5   4     9012.96     9148.28    137.73 o 
  -8   5   4     5336.98     4876.09     87.36 o 
  -7   5   4       10.36       -7.39     25.56 o 
  -6   5   4     3897.41     4445.65    108.47 o 
  -5   5   4     2898.70     2900.64     81.79 o 
  -4   5   4     1261.26     1350.83     55.72 o 
  -3   5   4      288.21      147.53     28.60 o 
  -2   5   4    12632.11    13119.27    229.24 o 
  -1   5   4     6884.89     6639.42    185.65 o 
   0   5   4    11847.69    11929.46    286.81 o 
   1   5   4      142.28       36.86     39.60 o 
   2   5   4     2763.51     2656.60     83.69 o 
   3   5   4       24.05       35.83     33.13 o 
   4   5   4      121.76      237.04     28.31 o 
   5   5   4     7511.61     7715.66    148.18 o 
   6   5   4     4417.86     4126.03     89.03 o 
   7   5   4      119.41      122.76     34.95 o 
   8   5   4     2795.67     2537.02     89.97 o 
   9   5   4     5272.77     5061.66    125.20 o 
  10   5   4     3132.68     3604.30    104.04 o 
  11   5   4     7885.80     7768.53    413.22 o 
  12   5   4    12721.63    12723.73    249.50 o 
  13   5   4     1720.77     1841.05     93.78 o 
  14   5   4       45.70       26.05     68.35 o 
  15   5   4      122.67       77.64     87.68 o 
  16   5   4     2507.45     2452.02    152.90 o 
  17   5   4       27.84      -90.58     90.58 o 
  18   5   4      148.36       87.97    104.07 o 
  19   5   4       22.09       57.80    109.49 o 
  20   5   4     3878.29     3706.11    191.88 o 
  21   5   4       88.39      -45.79    114.87 o 
  22   5   4        7.96      -60.43    146.92 o 
 -25   6   4        4.35     -100.27    205.99 o 
 -24   6   4       14.09     -112.70    112.70 o 
 -23   6   4        2.37       20.93    101.69 o 
 -22   6   4      281.53      300.43     91.13 o 
 -21   6   4     3004.66     2791.42    132.45 o 
 -20   6   4     1094.58      836.50     94.02 o 
 -19   6   4     1477.42     1681.32    105.98 o 
 -18   6   4       22.58      -19.70    117.28 o 
 -17   6   4      514.69      657.47     90.31 o 
 -16   6   4       23.68       67.81     51.90 o 
 -15   6   4     3889.31     3675.84    149.71 o 
 -14   6   4     1486.46     1688.62     91.29 o 
 -13   6   4     9169.16     8263.48    228.47 o 
 -12   6   4     2368.29     2185.83     85.72 o 
 -11   6   4      654.26      544.07     40.17 o 
 -10   6   4     9917.62     9324.94    144.72 o 
  -9   6   4     1892.15     2031.20     60.50 o 
  -8   6   4     1594.99     1388.82     64.01 o 
  -7   6   4     8257.58     7641.84    334.26 o 
  -6   6   4     7228.54     6935.99    151.14 o 
  -5   6   4     1682.91     1527.36     66.42 o 
  -4   6   4     1198.64     1174.86     54.53 o 
  -3   6   4      823.15      885.51    111.34 o 
  -2   6   4    29976.69    30400.98    693.72 o 
  -1   6   4     2998.07     2938.54    120.27 o 
   0   6   4     5837.70     5536.10    169.89 o 
   1   6   4     1946.44     2014.66    105.54 o 
   2   6   4     1616.60     1636.80     73.96 o 
   3   6   4    11300.51    10743.21    210.04 o 
   4   6   4    20637.38    20766.39    358.82 o 
   5   6   4     2744.30     2804.44     99.82 o 
   6   6   4     1721.88     1486.16     86.45 o 
   7   6   4     2433.70     2445.12     89.86 o 
   8   6   4     2989.74     3004.54    100.92 o 
   9   6   4     1670.01     1707.26     79.96 o 
  10   6   4     1857.67     1692.62     82.77 o 
  11   6   4     5615.13     5280.13    173.37 o 
  12   6   4     3445.24     2972.65    113.21 o 
  13   6   4      770.00      842.36    113.51 o 
  14   6   4     3050.91     3254.25    123.12 o 
  15   6   4      576.33      526.03    100.32 o 
  16   6   4     1992.05     1912.00    142.60 o 
  17   6   4     2658.75     2666.53    166.78 o 
  18   6   4     1552.82     1754.13    156.46 o 
  19   6   4      108.04      196.65    215.75 o 
  20   6   4     2285.31     2619.57    188.83 o 
  21   6   4        6.00     -102.00    117.00 o 
 -24   7   4        4.81      -44.98    175.96 o 
 -23   7   4       21.31      -29.51     88.78 o 
 -22   7   4      819.64      814.76    102.53 o 
 -21   7   4     5809.23     6290.24    186.70 o 
 -20   7   4     6052.40     6063.80    177.85 o 
 -19   7   4     2827.83     2977.79    126.54 o 
 -18   7   4      948.10      870.62     86.15 o 
 -17   7   4     1600.71     1849.09    101.42 o 
 -16   7   4     3608.52     3810.66    111.47 o 
 -15   7   4        9.21       15.64     50.43 o 
 -14   7   4    17289.34    16660.08    316.03 o 
 -13   7   4    13387.31    12391.04    514.28 o 
 -12   7   4      269.87      202.49     47.30 o 
 -11   7   4     1819.10     1938.07     75.53 o 
 -10   7   4     1664.49     1579.17     69.52 o 
  -9   7   4     9923.52     9956.90    209.41 o 
  -8   7   4     7537.44     7493.83    267.53 o 
  -7   7   4      199.94      201.83     49.45 o 
  -6   7   4    18750.96    18186.11    420.11 o 
  -5   7   4       96.92       43.49     61.48 o 
  -4   7   4    19488.15    19232.25    440.41 o 
  -3   7   4    23478.73    22625.84    502.82 o 
  -2   7   4       23.08      -57.03     64.04 o 
  -1   7   4     8766.13     8588.65    241.16 o 
   0   7   4     4801.47     4634.33    219.95 o 
   1   7   4       93.42       89.19     83.16 o 
   2   7   4       17.50       60.34     62.28 o 
   3   7   4     5124.07     4924.93    130.13 o 
   4   7   4    42570.91    41411.14    669.11 o 
   5   7   4     5436.14     5375.59    139.87 o 
   6   7   4     1269.52     1095.16    102.97 o 
   7   7   4     1293.39     1448.19     97.62 o 
   8   7   4       18.82      -35.16     53.10 o 
   9   7   4     2829.94     2850.59    104.39 o 
  10   7   4    28691.79    28115.98    584.14 o 
  11   7   4      824.77      760.31     96.26 o 
  12   7   4     5650.29     5801.25    158.48 o 
  13   7   4      495.37      591.16     93.26 o 
  14   7   4       10.75      -13.86     67.33 o 
  15   7   4      389.67      391.72    161.88 o 
  16   7   4      680.46      656.10    119.02 o 
  17   7   4      160.56      115.53    110.44 o 
  18   7   4     9417.93     9137.29    288.54 o 
  19   7   4       63.32        4.30    111.48 o 
  20   7   4      644.83      278.02    121.18 o 
 -23   8   4      254.57     -172.01    172.01 o 
 -22   8   4      440.80       71.67    169.04 o 
 -21   8   4     1241.19     1062.82    141.91 o 
 -20   8   4      363.78      147.09    102.63 o 
 -19   8   4     2226.48     2467.78    124.07 o 
 -18   8   4     3895.25     4112.90    140.29 o 
 -17   8   4       21.17       28.17     61.22 o 
 -16   8   4      648.32      640.71     80.23 o 
 -15   8   4     1432.00     1463.10    155.67 o 
 -14   8   4     1026.08     1156.79     92.98 o 
 -13   8   4     1696.31     1755.31    129.02 o 
 -12   8   4      525.28      393.29     71.05 o 
 -11   8   4     4410.07     4494.22    171.60 o 
 -10   8   4     2705.37     2740.74    203.64 o 
  -9   8   4      619.79      575.34    141.36 o 
  -8   8   4    11782.40    11351.61    301.96 o 
  -7   8   4      121.64      219.95     80.74 o 
  -6   8   4     3747.64     3909.57    184.98 o 
  -5   8   4      167.23      109.80     99.23 o 
  -4   8   4     5632.36     5455.85    189.78 o 
  -3   8   4      683.85      668.96    180.54 o 
  -2   8   4     1006.34     1182.34    105.13 o 
  -1   8   4       57.89       93.65     70.77 o 
   0   8   4     1146.31     1183.61    111.13 o 
   1   8   4     8867.86     8556.26    250.61 o 
   2   8   4    17333.12    16800.99    404.39 o 
   3   8   4      114.34      118.86     73.52 o 
   4   8   4     4127.05     4211.07    129.74 o 
   5   8   4       96.48       31.22     51.54 o 
   6   8   4     2090.67     2184.12     97.51 o 
   7   8   4      950.87      984.42    213.40 o 
   8   8   4       88.38      121.61     59.99 o 
   9   8   4    13773.34    13360.73    268.27 o 
  10   8   4     4087.07     4191.06    161.13 o 
  11   8   4      470.80      431.65     87.87 o 
  12   8   4     1260.20     1464.48    121.32 o 
  13   8   4      238.91      163.26     74.40 o 
  14   8   4     1053.11     1342.32    103.39 o 
  15   8   4     3010.50     2825.88    200.80 o 
  16   8   4     1315.86     1358.69    141.34 o 
  17   8   4       44.69      -73.47    108.34 o 
  18   8   4      780.90      914.38    136.38 o 
  19   8   4       12.89     -112.48    161.63 o 
 -21   9   4      803.00      837.55    182.14 o 
 -20   9   4      358.18      510.34    161.63 o 
 -19   9   4     1758.99     1780.88    201.17 o 
 -18   9   4     3060.75     3351.45    232.06 o 
 -17   9   4     2257.25     2599.63    160.35 o 
 -16   9   4     1260.43     1207.89    122.29 o 
 -15   9   4       33.12        2.55     87.80 o 
 -14   9   4     4170.35     4117.20    176.76 o 
 -13   9   4      255.09      487.55    121.22 o 
 -12   9   4     3477.78     3949.04    270.62 o 
 -11   9   4     1063.10      913.56    223.17 o 
 -10   9   4      431.27      490.33    137.29 o 
  -9   9   4     1041.78      894.28    508.37 o 
  -8   9   4     4338.02     4276.07    179.35 o 
  -7   9   4    11050.36    10033.95    288.48 o 
  -6   9   4     1072.99     1069.66    113.94 o 
  -5   9   4     5789.18     5561.00    203.31 o 
  -4   9   4     2879.90     2584.99    145.13 o 
  -3   9   4     1806.77     2003.91    171.27 o 
  -2   9   4        6.62       24.16     83.85 o 
  -1   9   4     4806.26     4623.22    205.62 o 
   0   9   4     1088.07      956.04    114.08 o 
   1   9   4     7476.19     7596.08    243.99 o 
   2   9   4     3109.87     3230.87    155.88 o 
   3   9   4     1163.39     1023.83    115.95 o 
   4   9   4       26.54      -89.59     89.59 o 
   5   9   4     3359.59     3091.31    308.55 o 
   6   9   4     5804.36     6100.11    164.05 o 
   7   9   4      994.42     1101.32     91.63 o 
   8   9   4    12171.26    12466.05    313.70 o 
   9   9   4     1591.91     1441.13    108.97 o 
  10   9   4     5715.44     5408.66    195.93 o 
  11   9   4      112.71      151.58     76.14 o 
  12   9   4     3601.78     3327.49    163.63 o 
  13   9   4      116.63      119.62     98.91 o 
  14   9   4     3423.36     4009.88    183.19 o 
  15   9   4     2304.12     2314.27    128.51 o 
  16   9   4     5285.10     5674.52    226.55 o 
  17   9   4     1001.75     1044.87    139.05 o 
  18   9   4      883.96      410.45    124.09 o 
 -19  10   4      942.29      994.73    181.40 o 
 -18  10   4       29.70      134.44    144.58 o 
 -17  10   4      739.60      691.39    129.77 o 
 -16  10   4     7917.66     7833.90    260.61 o 
 -15  10   4     2897.43     3215.53    269.63 o 
 -14  10   4     1098.77     1543.63    227.37 o 
 -13  10   4        4.04       42.01    160.39 o 
 -12  10   4     1303.41     1662.01    231.57 o 
 -11  10   4     4444.60     4351.13    302.50 o 
 -10  10   4       73.13       85.16     74.36 o 
  -9  10   4      263.34      249.02    101.22 o 
  -8  10   4     6358.58     6289.69    229.47 o 
  -7  10   4     4795.68     4727.81    197.44 o 
  -6  10   4     8727.85     8360.33    271.01 o 
  -5  10   4      120.25       77.02     89.30 o 
  -4  10   4     2879.48     2489.18    193.14 o 
  -3  10   4       25.21      -21.62     93.59 o 
  -2  10   4     6108.29     6182.67    290.64 o 
  -1  10   4     4173.63     4386.43    188.46 o 
   0  10   4      115.21      106.78     97.56 o 
   1  10   4        1.28      -90.02     90.02 o 
   2  10   4     6887.36     6616.42    234.13 o 
   3  10   4     3515.44     3244.17    167.24 o 
   4  10   4      477.85      304.16    103.77 o 
   5  10   4        3.17      -85.98     92.18 o 
   6  10   4     2211.32     2241.69    150.61 o 
   7  10   4     1033.56     1009.61     89.52 o 
   8  10   4     4171.60     3729.73    308.92 o 
   9  10   4      332.44      300.52    101.66 o 
  10  10   4      371.22      462.92    124.56 o 
  11  10   4        1.25      -21.39     78.58 o 
  12  10   4     5263.82     4957.67    163.53 o 
  13  10   4       65.17       59.26     90.54 o 
  14  10   4      102.68       28.93     89.87 o 
  15  10   4       30.02        3.47    122.15 o 
  16  10   4     4205.41     4327.37    226.26 o 
 -17  11   4     1316.21     1913.85    255.54 o 
 -16  11   4      358.57      375.40    198.95 o 
 -15  11   4        4.24        5.44    196.48 o 
 -14  11   4     1077.69     1155.13    231.08 o 
 -13  11   4      391.56      512.81    194.99 o 
 -12  11   4    11134.17    11430.43    518.99 o 
 -11  11   4      215.09      257.27    184.37 o 
 -10  11   4     3342.94     2824.18    665.05 o 
  -9  11   4      216.31      244.07    117.78 o 
  -8  11   4       99.11      -10.49    203.64 o 
  -7  11   4     4183.87     4202.38    247.63 o 
  -6  11   4     1550.17     1870.23    159.27 o 
  -5  11   4     5268.16     5119.84    296.32 o 
  -4  11   4     2152.27     2387.90    195.98 o 
  -3  11   4      736.64      879.54    129.49 o 
  -2  11   4        0.29      -54.11     94.06 o 
  -1  11   4      669.32      613.12    117.74 o 
   0  11   4     6055.79     6047.14    351.43 o 
   1  11   4     2962.80     2852.59    169.56 o 
   2  11   4      790.37      627.73    122.21 o 
   3  11   4     4936.73     4741.80    211.35 o 
   4  11   4        5.49      -64.32    113.68 o 
   5  11   4      248.59      122.73    108.43 o 
   6  11   4     4670.17     4133.81    193.50 o 
   7  11   4      349.12      288.40    112.01 o 
   8  11   4    11881.21    12481.98    355.95 o 
   9  11   4      562.40      605.99    185.11 o 
  10  11   4     1288.59     1442.28    114.76 o 
  11  11   4     1206.71     1431.00    115.09 o 
  12  11   4       32.18      -24.81     90.20 o 
  13  11   4     1626.16     1734.64    233.94 o 
  14  11   4     3388.16     3394.00    152.47 o 
  15  11   4        4.74      -34.51    109.36 o 
 -16  12   4      124.99      273.58    205.62 o 
 -15  12   4      223.77      526.41    219.46 o 
 -14  12   4     1193.80     1983.04    279.51 o 
 -13  12   4       58.90      211.80    197.46 o 
 -12  12   4      126.54       88.23    194.50 o 
 -11  12   4       11.82      111.95    198.70 o 
 -10  12   4        8.50       33.12    202.90 o 
  -9  12   4     1128.16      879.84    185.48 o 
  -8  12   4     1478.38     1444.44    255.91 o 
  -7  12   4      699.99      862.26    152.86 o 
  -6  12   4      165.58      167.74    126.06 o 
  -5  12   4     1834.39     1700.40    227.99 o 
  -4  12   4       27.46       91.61    122.09 o 
  -3  12   4      410.49      362.70    160.64 o 
  -2  12   4      580.96      546.72    145.07 o 
  -1  12   4       39.66      -70.76    109.13 o 
   0  12   4      297.19      287.17    125.91 o 
   1  12   4       38.89      -47.94    105.64 o 
   2  12   4     1540.16     1343.72    154.13 o 
   3  12   4       56.87      113.91    174.85 o 
   4  12   4      443.16      272.46    146.55 o 
   5  12   4      161.32       89.79    118.56 o 
   6  12   4     3656.11     4121.06    210.04 o 
   7  12   4      392.30      226.45    122.29 o 
   8  12   4      256.70      140.87    180.91 o 
   9  12   4       12.37      318.32    179.42 o 
  10  12   4     1334.84     1396.69    257.77 o 
  11  12   4       15.23       68.86    121.28 o 
  12  12   4      142.74       70.66     99.03 o 
 -13  13   4      110.96      -35.09    213.78 o 
 -12  13   4     1029.28     1363.47    281.99 o 
 -11  13   4     1102.68     1240.89    271.61 o 
 -10  13   4     8944.96     9715.53    511.33 o 
  -9  13   4      234.77      255.71    137.79 o 
  -8  13   4      852.80      938.86    160.11 o 
  -7  13   4     2028.75     1834.43    187.72 o 
  -6  13   4       83.75      264.86    219.34 o 
  -5  13   4     4977.01     5140.12    248.53 o 
  -4  13   4     2310.28     2383.56    388.13 o 
  -3  13   4      298.52       92.02    131.97 o 
  -2  13   4      103.71     -121.88    121.88 o 
  -1  13   4     1045.10      899.98    156.89 o 
   0  13   4     1024.15      968.85    159.25 o 
   1  13   4     3307.46     3313.94    204.97 o 
   2  13   4      296.98      251.43    133.93 o 
   3  13   4     2432.43     2387.11    193.41 o 
   4  13   4      357.99      313.21    137.69 o 
   5  13   4      336.67      551.49    141.43 o 
   6  13   4     9848.15     9587.34    326.42 o 
   7  13   4      472.92      266.82    138.48 o 
   8  13   4     2910.94     3268.17    297.06 o 
   9  13   4      689.57      480.69    209.33 o 
  -8  14   4       20.54       62.63    328.32 o 
  -7  14   4       75.63      -28.98    149.92 o 
  -6  14   4     1968.77     2196.76    201.16 o 
  -5  14   4      873.43      739.87    217.85 o 
  -4  14   4       11.16      -46.66    143.02 o 
  -3  14   4     2107.89     2387.18    217.42 o 
  -2  14   4     1969.09     2244.09    212.85 o 
  -1  14   4      180.71      193.52    144.60 o 
   0  14   4      161.41      117.39    142.35 o 
   1  14   4      611.99      268.07    152.25 o 
   2  14   4     1639.36     1492.23    184.12 o 
   3  14   4      364.15      391.04    154.82 o 
   4  14   4      302.24      115.63    143.19 o 
   5  14   4        5.37     -127.89    127.89 o 
 -27   1   5     3268.89     3270.54    197.75 o 
 -26   1   5       69.66      -28.75    111.96 o 
 -25   1   5     5075.33     5343.25    233.70 o 
 -24   1   5      122.07       39.02    265.30 o 
 -23   1   5     7838.70     8298.33    282.12 o 
 -22   1   5      107.27      130.98    141.36 o 
 -21   1   5     5922.79     5627.80    216.67 o 
 -20   1   5      320.52      229.82     99.27 o 
 -19   1   5     4360.46     4233.21    181.45 o 
 -18   1   5      740.74      669.43     96.81 o 
 -17   1   5      348.71      284.63     80.58 o 
 -16   1   5     2150.01     2097.72    181.89 o 
 -15   1   5     1577.40     1641.41    110.78 o 
 -14   1   5     5722.91     5711.39    112.01 o 
 -13   1   5       53.51       72.67     31.86 o 
 -12   1   5     1971.55     1860.15     58.85 o 
 -11   1   5      106.29       28.47     28.19 o 
 -10   1   5     1856.61     2176.50     68.40 o 
  -9   1   5    22558.31    22117.28    316.07 o 
  -8   1   5    23806.42    25044.70    306.96 o 
  -7   1   5    11617.80    11316.85    149.79 o 
  -6   1   5    10017.42    11230.14    172.51 o 
  -5   1   5    15873.50    15476.64    225.78 o 
  -4   1   5     3194.55     2870.93     75.39 o 
  -3   1   5   118833.66   124105.49   3182.41 o 
  -2   1   5      303.50      355.51     26.01 o 
  -1   1   5   111441.48   114244.47   1708.18 o 
   0   1   5     5237.35     4952.80    100.31 o 
   1   1   5    15751.71    16286.81    268.72 o 
   2   1   5    20149.30    22629.27    462.57 o 
   3   1   5     9000.96     9586.01    220.54 o 
   4   1   5     6886.18     7722.72    187.49 o 
   5   1   5    36191.55    24415.12    699.16 o 
   6   1   5     6708.47     7331.63    252.82 o 
   7   1   5      722.10      550.20     55.10 o 
   8   1   5     4163.32     4544.27    130.37 o 
   9   1   5     3198.88     3139.71     89.20 o 
  10   1   5     2204.39     2460.15     81.63 o 
  11   1   5     1020.89     1035.14     55.73 o 
  12   1   5     1076.16     1179.31     75.34 o 
  13   1   5      769.69      789.57     97.53 o 
  14   1   5     4139.54     4333.81    177.54 o 
  15   1   5     5134.05     5287.10    203.06 o 
  16   1   5      745.75      684.57    118.57 o 
  17   1   5     9787.79    10160.32    308.58 o 
  18   1   5        3.00        7.51    108.63 o 
  19   1   5     1882.52     2316.91    198.58 o 
  20   1   5      287.78       96.70    120.53 o 
  21   1   5     1918.36     2325.04    324.99 o 
  22   1   5      104.62      232.67    139.63 o 
  23   1   5     3299.87     3728.26    226.33 o 
 -27   2   5        6.42     -111.87    123.62 o 
 -26   2   5     1195.75     1437.05    175.47 o 
 -25   2   5     1259.17     1113.43    149.85 o 
 -24   2   5      611.53      519.87    123.62 o 
 -23   2   5     1086.74     1048.06    138.21 o 
 -22   2   5     2415.35     2581.88    170.66 o 
 -21   2   5     3448.48     3102.41    162.76 o 
 -20   2   5      179.36      152.85    132.71 o 
 -19   2   5      877.68      639.14    106.88 o 
 -18   2   5     4114.12     4505.53    175.36 o 
 -17   2   5      598.98      533.05     94.89 o 
 -16   2   5       10.95       63.01     71.00 o 
 -15   2   5    16887.23    15874.56    295.36 o 
 -14   2   5     8009.63     8014.73    174.10 o 
 -13   2   5     1775.83     1834.25     61.00 o 
 -12   2   5        0.93       16.36     26.79 o 
 -11   2   5     5267.56     5064.47     87.14 o 
 -10   2   5     8017.36     7864.42    116.84 o 
  -9   2   5    13821.82    13023.82    173.74 o 
  -8   2   5      467.72      348.24     27.30 o 
  -7   2   5    20405.41    20788.45    330.95 o 
  -6   2   5     3006.16     2828.96     77.97 o 
  -5   2   5    23560.98    24733.36    345.85 o 
  -4   2   5     8781.10     9189.16    170.16 o 
  -3   2   5      402.12      353.90     56.97 o 
  -2   2   5    13607.31    14445.53    453.50 o 
  -1   2   5    16121.52    16770.97    276.83 o 
   0   2   5      360.59      425.35     67.58 o 
   1   2   5      372.41      709.19     58.40 o 
   2   2   5      605.34      403.62     39.04 o 
   3   2   5    47365.46    50062.35    770.13 o 
   4   2   5      422.57      511.48     45.05 o 
   5   2   5     2766.19     3139.39     99.65 o 
   6   2   5     2309.20     2235.89    146.55 o 
   7   2   5      133.82      228.93     76.09 o 
   8   2   5     1226.10     1452.84     63.35 o 
   9   2   5     8730.07     8751.29    174.20 o 
  10   2   5      957.95     1174.82     65.05 o 
  11   2   5     4313.69     4576.88    104.52 o 
  12   2   5      852.97      719.08     72.97 o 
  13   2   5      145.93       39.23    122.58 o 
  14   2   5     1910.30     2085.21    134.30 o 
  15   2   5      357.78      180.41     88.26 o 
  16   2   5       61.33      -92.52     92.52 o 
  17   2   5      337.30      279.63    104.33 o 
  18   2   5       13.79      -39.50    105.24 o 
  19   2   5      116.08       87.01    113.27 o 
  20   2   5     1541.90     1675.61    164.71 o 
  21   2   5       94.47      123.32    130.74 o 
  22   2   5     1370.33     1337.27    258.75 o 
 -26   3   5      195.20       85.99    156.07 o 
 -25   3   5     1826.97     2238.63    180.63 o 
 -24   3   5      125.49      -52.18    108.67 o 
 -23   3   5      673.43      540.60    117.94 o 
 -22   3   5      401.80      253.47    103.59 o 
 -21   3   5     6220.00     6257.04    178.73 o 
 -20   3   5     1549.25     1539.60    100.67 o 
 -19   3   5     2106.72     2214.59    106.73 o 
 -18   3   5     2354.43     2532.08    108.56 o 
 -17   3   5      451.74      408.00     61.51 o 
 -16   3   5      675.89      662.21     95.74 o 
 -15   3   5      374.24      217.03     45.84 o 
 -14   3   5      223.93      275.59     43.57 o 
 -13   3   5     2483.87     2654.04     65.71 o 
 -12   3   5     3479.33     3598.01     74.92 o 
 -11   3   5     1078.95      976.38     55.77 o 
 -10   3   5      256.71      259.17     40.28 o 
  -9   3   5      526.61      323.61     28.30 o 
  -8   3   5     6838.75     6808.50    156.74 o 
  -7   3   5     4475.79     4603.60     85.68 o 
  -6   3   5     3536.69     3491.33     83.04 o 
  -5   3   5    39842.38    38906.64    617.12 o 
  -4   3   5    26491.53    27120.49    502.08 o 
  -3   3   5    10909.95     9959.18    182.18 o 
  -2   3   5      197.95      171.97     51.78 o 
  -1   3   5    13883.09    14382.59    246.65 o 
   0   3   5    21921.59    23030.73    375.48 o 
   1   3   5     9974.14     9414.94    298.17 o 
   2   3   5     3296.42     3358.59     86.10 o 
   3   3   5    40870.49    40192.09    629.04 o 
   4   3   5     8224.90     8876.89    169.38 o 
   5   3   5     1286.66     1330.58    154.25 o 
   6   3   5      123.58      138.84     29.14 o 
   7   3   5     2962.75     2919.03     73.38 o 
   8   3   5     2219.31     2371.87     69.83 o 
   9   3   5    10722.28    10082.99    169.24 o 
  10   3   5     5483.14     5714.02    115.84 o 
  11   3   5     1939.59     1962.25     71.29 o 
  12   3   5     1101.60     1442.88     85.38 o 
  13   3   5     7505.05     7894.39    184.95 o 
  14   3   5      614.59      755.21    103.20 o 
  15   3   5     3803.49     3911.44    173.83 o 
  16   3   5     2028.16     2313.25    150.45 o 
  17   3   5       12.81      -45.51    174.60 o 
  18   3   5       28.61      -68.70    161.13 o 
  19   3   5    10940.70    11177.61    493.78 o 
  20   3   5     1412.63     1689.44    261.97 o 
  21   3   5     5107.48     5014.26    260.48 o 
  22   3   5       61.43       -3.72    111.10 o 
 -26   4   5      377.69      256.62    135.06 o 
 -25   4   5     1532.51     2014.45    379.48 o 
 -24   4   5      396.42      332.86    143.46 o 
 -23   4   5      521.57      467.94    149.77 o 
 -22   4   5      297.54      263.78    175.59 o 
 -21   4   5       11.70      -51.11    117.27 o 
 -20   4   5     1073.66      769.67     96.45 o 
 -19   4   5      308.70      309.98     71.11 o 
 -18   4   5     1829.44     2159.68    104.91 o 
 -17   4   5      633.15      489.02     70.25 o 
 -16   4   5     2668.19     2651.50     88.69 o 
 -15   4   5      373.09      212.43     53.58 o 
 -14   4   5      303.31      233.62     45.43 o 
 -13   4   5    10701.62    11085.97    164.81 o 
 -12   4   5     5188.24     5317.82     97.25 o 
 -11   4   5    12433.14    12239.56    193.84 o 
 -10   4   5      858.75      826.00     45.31 o 
  -9   4   5      756.60      727.44     82.60 o 
  -8   4   5     5038.27     4770.44     93.80 o 
  -7   4   5    18364.18    18547.98    314.49 o 
  -6   4   5     6439.50     6845.60    141.90 o 
  -5   4   5     2354.34     2363.18     72.65 o 
  -4   4   5     5277.31     5315.50    115.75 o 
  -3   4   5     4724.59     5029.16    109.54 o 
  -2   4   5    23211.85    23058.38    487.75 o 
  -1   4   5      121.56      198.47     51.88 o 
   0   4   5     8872.79     9330.19    244.61 o 
   1   4   5      231.80      218.39     35.87 o 
   2   4   5     6460.96     6844.62    142.51 o 
   3   4   5     2918.32     3158.95     89.66 o 
   4   4   5     7851.27     7706.97    146.18 o 
   5   4   5    23176.90    22856.00    324.96 o 
   6   4   5     1520.78     1617.18     67.23 o 
   7   4   5      384.05      406.31     43.48 o 
   8   4   5     1895.60     1885.39     67.22 o 
   9   4   5     8790.64     8380.77    150.08 o 
  10   4   5      134.50      143.38     43.44 o 
  11   4   5     8117.69     7503.23    168.25 o 
  12   4   5    10212.71    10184.72    212.88 o 
  13   4   5      686.56      896.86     76.99 o 
  14   4   5     4071.86     3925.59    162.13 o 
  15   4   5      129.75      146.30     85.07 o 
  16   4   5        1.46       99.35     89.57 o 
  17   4   5     1664.62     1590.06    142.54 o 
  18   4   5      522.36      467.36    120.23 o 
  19   4   5     3078.47     3077.76    180.61 o 
  20   4   5        8.25      -53.55    119.62 o 
  21   4   5     2589.56     2441.75    353.41 o 
  22   4   5      913.84      928.45    144.37 o 
 -25   5   5     3083.24     2934.19    191.44 o 
 -24   5   5       50.37     -104.75    110.82 o 
 -23   5   5    10755.90    10826.53    328.40 o 
 -22   5   5     2494.61     2707.01    175.14 o 
 -21   5   5        7.89      -21.23     90.76 o 
 -20   5   5     3645.41     4009.75    179.99 o 
 -19   5   5      489.25      534.73     90.77 o 
 -18   5   5      134.18       59.69     63.62 o 
 -17   5   5     4418.39     4041.75    128.90 o 
 -16   5   5     3699.41     3999.57    109.17 o 
 -15   5   5     2086.01     2350.45     86.45 o 
 -14   5   5     4223.68     4319.44    106.43 o 
 -13   5   5    18124.57    17970.88    277.11 o 
 -12   5   5     4998.37     5012.97    106.47 o 
 -11   5   5       24.20       51.49     32.24 o 
 -10   5   5       79.08       96.84     31.02 o 
  -9   5   5     1314.85     1333.05     55.33 o 
  -8   5   5    11118.29    11105.69    341.30 o 
  -7   5   5    58509.14    56326.84   1137.04 o 
  -6   5   5     6899.94     6822.70    145.00 o 
  -5   5   5    18733.25    18405.54    317.22 o 
  -4   5   5     1685.14     1875.51     64.98 o 
  -3   5   5     1226.32     1561.47     56.67 o 
  -2   5   5      203.39      138.19     58.89 o 
  -1   5   5      466.44      230.99     62.63 o 
   0   5   5     2365.55     2787.24    117.73 o 
   1   5   5    77602.66    76778.70   1175.63 o 
   2   5   5      634.28      568.25     89.55 o 
   3   5   5       14.35      201.97    111.04 o 
   4   5   5     4095.57     4218.32    111.53 o 
   5   5   5       16.78       12.26     40.57 o 
   6   5   5     1070.42     1091.54     77.40 o 
   7   5   5    16616.60    16945.99    302.28 o 
   8   5   5        1.82      -11.21     46.69 o 
   9   5   5        9.81        5.96     64.43 o 
  10   5   5     2389.08     2428.00     90.02 o 
  11   5   5     1958.76     1931.86    105.65 o 
  12   5   5     3650.95     3654.85    145.57 o 
  13   5   5     3484.43     3638.34    122.31 o 
  14   5   5     3350.70     3173.45    153.24 o 
  15   5   5        7.06      -31.85     85.21 o 
  16   5   5       24.37       21.32     92.22 o 
  17   5   5     5788.53     6393.98    232.41 o 
  18   5   5     2584.15     2622.80    258.38 o 
  19   5   5      278.31       78.22    114.03 o 
  20   5   5      181.39      112.21    113.72 o 
  21   5   5     1868.64     2420.61    256.41 o 
 -25   6   5       36.08       15.74    119.99 o 
 -24   6   5        1.99       64.72    120.03 o 
 -23   6   5     1015.20     1181.25    318.81 o 
 -22   6   5        4.85     -102.07    102.07 o 
 -21   6   5      889.61      949.93    128.81 o 
 -20   6   5       62.32       59.00     98.48 o 
 -19   6   5      953.91     1271.72    128.11 o 
 -18   6   5      180.13       97.58     80.03 o 
 -17   6   5     2749.67     2605.58    125.77 o 
 -16   6   5     7697.28     8223.15    164.99 o 
 -15   6   5     5679.77     5607.40    129.96 o 
 -14   6   5      796.39     1167.94     76.27 o 
 -13   6   5     9028.42     8588.32    160.90 o 
 -12   6   5      183.84      158.71     39.40 o 
 -11   6   5     4869.80     4662.20     94.13 o 
 -10   6   5     6332.00     6264.86    110.98 o 
  -9   6   5     8153.29     7863.54    229.65 o 
  -8   6   5     2135.31     2179.20    136.42 o 
  -7   6   5     2457.09     2330.13     82.23 o 
  -6   6   5     6838.14     6626.83    145.07 o 
  -5   6   5     2746.99     2686.33     80.90 o 
  -4   6   5     2808.35     3032.13    129.74 o 
  -3   6   5     2290.12     2128.99    113.19 o 
  -2   6   5    22682.63    20841.84    461.32 o 
  -1   6   5     4949.87     4539.07    157.35 o 
   0   6   5     2241.34     2401.40    226.13 o 
   1   6   5     4061.31     3888.01    110.67 o 
   2   6   5     8176.11     8305.45    176.94 o 
   3   6   5      180.94      128.00     45.00 o 
   4   6   5     3030.25     3118.23    101.24 o 
   5   6   5      178.61      133.05     50.84 o 
   6   6   5     7263.94     7084.61    194.59 o 
   7   6   5    54920.05    51484.10   1566.30 o 
   8   6   5     3923.34     4171.79    120.26 o 
   9   6   5     4269.70     4223.13    120.52 o 
  10   6   5      145.94       85.06     54.45 o 
  11   6   5       82.36      111.39     75.37 o 
  12   6   5     5522.50     5880.49    201.91 o 
  13   6   5     1030.74     1207.27    117.67 o 
  14   6   5     2289.05     2348.62    115.14 o 
  15   6   5     7489.01     8383.87    376.15 o 
  16   6   5       31.43      -13.64     91.85 o 
  17   6   5       17.67     -101.19    101.19 o 
  18   6   5        1.13       96.34    111.16 o 
  19   6   5     1163.64     1334.66    180.16 o 
  20   6   5       95.36       46.96    121.72 o 
 -24   7   5      358.78      295.07    168.92 o 
 -23   7   5       36.31       25.32    120.77 o 
 -22   7   5      377.33      376.95    115.92 o 
 -21   7   5     3903.49     4365.73    197.22 o 
 -20   7   5     1012.06     1243.87    230.95 o 
 -19   7   5       30.37      -95.06     95.06 o 
 -18   7   5      170.94      146.02     66.22 o 
 -17   7   5      730.37      659.24     99.11 o 
 -16   7   5     7877.00     7464.63    323.08 o 
 -15   7   5       21.64        3.43     48.20 o 
 -14   7   5      400.29      350.79     59.43 o 
 -13   7   5     1064.03     1187.83     80.44 o 
 -12   7   5     1115.72     1058.21     70.02 o 
 -11   7   5     6006.47     6348.07    133.97 o 
 -10   7   5      286.79      156.57     71.04 o 
  -9   7   5    10720.20    10658.62    427.55 o 
  -8   7   5       12.69        6.70     67.05 o 
  -7   7   5      506.30      454.68     83.07 o 
  -6   7   5     2698.31     2646.87    147.05 o 
  -5   7   5    18611.28    18777.64    434.47 o 
  -4   7   5     2692.47     2737.53    129.90 o 
  -3   7   5    12126.42    11827.32    495.02 o 
  -2   7   5      234.50      195.27     70.42 o 
  -1   7   5     6179.35     5473.72    182.72 o 
   0   7   5     2684.70     2587.04    126.39 o 
   1   7   5     4306.92     4547.41    163.44 o 
   2   7   5     2470.22     2507.40    126.64 o 
   3   7   5    18499.04    18307.35    332.99 o 
   4   7   5       17.83      -26.58     50.74 o 
   5   7   5     4640.96     4807.44    134.03 o 
   6   7   5       94.85      126.57     53.31 o 
   7   7   5     4522.98     4307.36    154.26 o 
   8   7   5      443.79      643.96     72.44 o 
   9   7   5      707.09      531.06     70.68 o 
  10   7   5     1012.41     1012.19    117.14 o 
  11   7   5      538.24      441.00     91.15 o 
  12   7   5     1288.04     1088.58    108.70 o 
  13   7   5      118.17      -57.39     65.06 o 
  14   7   5      173.45      101.52     72.89 o 
  15   7   5      571.07      853.20    118.09 o 
  16   7   5     3808.80     3882.45    186.40 o 
  17   7   5      384.17      516.45    123.90 o 
  18   7   5       22.62     -110.15    110.15 o 
  19   7   5     5557.68     5160.20    227.05 o 
 -22   8   5      242.47      227.37    192.52 o 
 -21   8   5        0.25        6.79    104.57 o 
 -20   8   5     1220.50     1162.28    134.03 o 
 -19   8   5     3006.19     2903.08    163.30 o 
 -18   8   5     3711.91     3620.60    172.45 o 
 -17   8   5     8091.94     8082.38    247.88 o 
 -16   8   5      287.86      167.84     53.59 o 
 -15   8   5     3623.29     3598.24    337.94 o 
 -14   8   5        8.46       -1.66     56.44 o 
 -13   8   5     3675.83     3489.70    117.26 o 
 -12   8   5       19.92      -49.92    124.56 o 
 -11   8   5    26811.22    26388.17    583.32 o 
 -10   8   5     2070.96     2160.94    128.84 o 
  -9   8   5     1153.05      992.23    195.36 o 
  -8   8   5       26.97        1.79     78.82 o 
  -7   8   5      302.18      303.44     83.02 o 
  -6   8   5    10478.04    10799.21    295.42 o 
  -5   8   5     6257.32     6195.76    209.47 o 
  -4   8   5       27.85        7.40     78.94 o 
  -3   8   5     2936.13     2841.07    142.38 o 
  -2   8   5      450.47      380.29     88.78 o 
  -1   8   5     8807.00     9032.46    262.28 o 
   0   8   5      554.47      487.99     88.73 o 
   1   8   5      369.66      304.83     85.52 o 
   2   8   5     3603.79     3683.91    154.19 o 
   3   8   5      480.14      437.52     90.44 o 
   4   8   5     1025.18     1104.27     85.52 o 
   5   8   5    22686.11    22695.78    405.77 o 
   6   8   5      239.08      354.71     68.70 o 
   7   8   5    17744.07    16722.77    386.03 o 
   8   8   5       10.25        8.93     61.55 o 
   9   8   5     6631.69     6911.99    176.45 o 
  10   8   5        3.41       16.79     80.39 o 
  11   8   5     2727.93     2859.69    148.25 o 
  12   8   5      130.83       79.21    117.39 o 
  13   8   5     6873.03     7102.81    191.36 o 
  14   8   5      422.39      455.68    109.50 o 
  15   8   5     1129.83     1065.13    130.91 o 
  16   8   5     2179.45     2060.48    162.30 o 
  17   8   5      286.34      378.92    123.05 o 
  18   8   5       44.33       70.85    115.98 o 
 -17   9   5      151.18      337.59    163.61 o 
 -16   9   5     1194.08     1501.97    133.11 o 
 -15   9   5      582.29      783.42    105.01 o 
 -14   9   5     1729.67     1809.80    235.52 o 
 -13   9   5      644.86      742.41    182.39 o 
 -12   9   5     7280.12     7591.37    376.64 o 
 -11   9   5       66.99       60.08    159.53 o 
 -10   9   5      308.37       99.61    276.43 o 
  -9   9   5     4566.59     4297.40    185.23 o 
  -8   9   5      827.44      708.97    110.74 o 
  -7   9   5        2.55      -43.65     85.48 o 
  -6   9   5      377.11      247.57     90.04 o 
  -5   9   5      482.93      308.68     96.22 o 
  -4   9   5     9149.81     9272.40    278.05 o 
  -3   9   5    15452.36    14933.18    385.06 o 
  -2   9   5        6.27      -84.96     84.96 o 
  -1   9   5      893.01     1034.84    116.77 o 
   0   9   5     2475.37     2399.68    144.64 o 
   1   9   5      489.60      536.88     98.02 o 
   2   9   5      530.88      392.44    115.54 o 
   3   9   5        2.35      -70.90     88.48 o 
   4   9   5       16.19       51.44    122.70 o 
   5   9   5    13548.79    13503.83    427.83 o 
   6   9   5     3599.93     3156.41    125.89 o 
   7   9   5        3.97      -64.41     64.41 o 
   8   9   5     2138.60     2078.77    128.11 o 
   9   9   5     3275.36     3505.12    162.09 o 
  10   9   5     3937.99     3888.30    171.57 o 
  11   9   5     1482.45     1486.95    133.39 o 
  12   9   5       82.78       50.53     78.41 o 
  13   9   5      948.94     1065.37    106.73 o 
  14   9   5       20.69      -38.87     79.92 o 
  15   9   5      406.72      288.01    143.09 o 
  16   9   5        0.52     -103.02    112.24 o 
  17   9   5     2986.20     3451.69    197.32 o 
 -17  10   5     3130.24     3726.12    294.59 o 
 -16  10   5      224.88      291.87    174.97 o 
 -15  10   5     7427.28     7676.39    396.66 o 
 -14  10   5      293.89      230.83    166.82 o 
 -13  10   5     7474.26     7155.91    376.15 o 
 -12  10   5        9.57      -80.07    157.18 o 
 -11  10   5     2066.50     2264.56    316.83 o 
 -10  10   5      567.47      532.08    115.83 o 
  -9  10   5    13026.60    13663.83    371.33 o 
  -8  10   5        2.56       30.41     99.97 o 
  -7  10   5     8252.21     8004.82    265.24 o 
  -6  10   5     1152.13     1052.01    123.25 o 
  -5  10   5     1202.77     1280.24    258.14 o 
  -4  10   5      384.64      320.03    107.53 o 
  -3  10   5       18.21      115.25     94.83 o 
  -2  10   5      142.08       42.94     95.77 o 
  -1  10   5      226.05      229.51    110.01 o 
   0  10   5      454.88      393.20    109.29 o 
   1  10   5      388.46      353.46    107.51 o 
   2  10   5     5972.61     6061.91    225.98 o 
   3  10   5     8980.35     9317.55    287.03 o 
   4  10   5       80.37      157.02     98.63 o 
   5  10   5     6933.47     6814.68    235.99 o 
   6  10   5      899.57      817.41    123.78 o 
   7  10   5     5021.53     5035.18    162.59 o 
   8  10   5      714.55      711.68    117.42 o 
   9  10   5     2130.59     2277.76    155.80 o 
  10  10   5     1273.98     1190.75    151.74 o 
  11  10   5     9731.70    10308.24    471.17 o 
  12  10   5      434.76      459.38     99.95 o 
  13  10   5     3870.97     3775.43    155.51 o 
  14  10   5     3224.74     3143.79    162.83 o 
  15  10   5      268.40      225.94    113.56 o 
 -17  11   5       15.58      281.49    194.75 o 
 -16  11   5        8.01      164.35    206.86 o 
 -15  11   5     2749.34     2989.89    300.03 o 
 -14  11   5      810.95      528.14    198.95 o 
 -13  11   5       74.08      175.47    173.00 o 
 -12  11   5       18.02     -138.65    166.57 o 
 -11  11   5       66.80      181.65    177.94 o 
 -10  11   5     3882.91     3711.16    188.73 o 
  -9  11   5       57.27      186.08    111.68 o 
  -8  11   5     2607.19     2506.23    306.33 o 
  -7  11   5      103.36       98.12    112.50 o 
  -6  11   5       39.53       39.95    108.89 o 
  -5  11   5      518.64      480.10    125.28 o 
  -4  11   5       12.02      200.09    114.94 o 
  -3  11   5      535.13      453.51    184.37 o 
  -2  11   5       70.48       85.57    103.76 o 
  -1  11   5      135.56      334.32    116.04 o 
   0  11   5      403.11      336.06    103.41 o 
   1  11   5     4162.97     3846.59    192.57 o 
   2  11   5     1109.43      901.77    124.82 o 
   3  11   5      334.42      212.42    149.89 o 
   4  11   5     1365.05     1525.13    149.97 o 
   5  11   5      108.20      -69.81    113.81 o 
   6  11   5     1729.81     1728.50    163.73 o 
   7  11   5      218.43       87.18    146.06 o 
   8  11   5     1271.44     1300.06    143.92 o 
   9  11   5      497.17      477.34    120.13 o 
  10  11   5      159.83      105.60    110.03 o 
  11  11   5      139.44       54.28     86.73 o 
  12  11   5      227.68      291.52     98.52 o 
  13  11   5      122.19      163.53    110.60 o 
 -15  12   5     8672.14     8962.25    468.82 o 
 -14  12   5      943.33     1575.02    257.77 o 
 -13  12   5     2822.52     3206.14    326.97 o 
 -12  12   5      269.96      459.68    203.15 o 
 -11  12   5        4.86      144.08    175.22 o 
 -10  12   5       47.35       36.06    125.66 o 
  -9  12   5     3780.98     3937.99    330.92 o 
  -8  12   5      177.39       34.35    123.85 o 
  -7  12   5     5391.90     5254.28    235.63 o 
  -6  12   5      208.46      205.79    127.15 o 
  -5  12   5      320.91      287.98    249.36 o 
  -4  12   5       15.56      -57.92    117.16 o 
  -3  12   5      181.60      120.86    117.49 o 
  -2  12   5     2713.84     2717.51    174.20 o 
  -1  12   5      937.17      885.42    144.69 o 
   0  12   5      357.68      289.69    128.51 o 
   1  12   5     1907.73     1689.28    170.17 o 
   2  12   5        2.36       -7.39    116.22 o 
   3  12   5     6235.43     6447.72    252.23 o 
   4  12   5        0.86       39.22    157.55 o 
   5  12   5     2169.33     2316.14    324.62 o 
   6  12   5       59.67       61.93    114.10 o 
   7  12   5       17.24     -116.64    116.64 o 
   8  12   5      715.34      323.01    189.56 o 
   9  12   5     8698.38     8038.94    417.67 o 
  10  12   5      567.87      656.15    197.96 o 
  11  12   5     4578.38     4963.17    230.49 o 
 -12  13   5      242.25      120.85    216.25 o 
 -11  13   5      243.71      625.01    231.32 o 
 -10  13   5        3.69      122.83    217.73 o 
  -9  13   5     1144.90      866.51    241.08 o 
  -8  13   5     2529.64     2884.24    204.74 o 
  -7  13   5      198.24      171.02    135.13 o 
  -6  13   5       15.35       57.23    130.48 o 
  -5  13   5      683.21      692.23    150.53 o 
  -4  13   5      301.32      256.82    189.68 o 
  -3  13   5      357.70      366.93    178.93 o 
  -2  13   5      203.90      299.57    139.61 o 
  -1  13   5     1091.36     1221.82    239.23 o 
   0  13   5     2673.41     2844.44    203.31 o 
   1  13   5      546.83      586.96    145.24 o 
   2  13   5       83.79       77.58    133.85 o 
   3  13   5      773.71      930.21    154.30 o 
   4  13   5     2964.99     2857.93    200.75 o 
   5  13   5       56.14      -53.55    127.68 o 
   6  13   5      581.99      490.11    144.96 o 
   7  13   5       83.13      364.53    195.98 o 
   8  13   5       66.37      104.79    197.22 o 
  -6  14   5       32.10      127.31    216.86 o 
  -5  14   5     2068.82     2201.71    226.50 o 
  -4  14   5      134.99       20.56    261.84 o 
  -3  14   5       17.85     -121.57    134.12 o 
  -2  14   5        9.92      -55.58    152.86 o 
  -1  14   5      100.07       38.83    173.86 o 
   0  14   5        5.38     -136.30    136.30 o 
   1  14   5      733.83      535.47    154.57 o 
   2  14   5        1.91      -43.39    138.32 o 
 -27   0   6       26.48      -41.52    180.16 o 
 -26   0   6      877.40      659.86    207.10 o 
 -25   0   6      308.43      236.26    158.17 o 
 -24   0   6    12738.17    12369.81    513.80 o 
 -23   0   6        0.28     -101.33    149.77 o 
 -22   0   6      944.45      759.46    178.19 o 
 -21   0   6     1093.59      953.96    175.72 o 
 -20   0   6     5257.46     5816.17    307.44 o 
 -19   0   6      138.19       61.04    127.03 o 
 -18   0   6     9608.44     9384.61    381.83 o 
 -17   0   6    17428.37    18122.96    596.59 o 
 -16   0   6     1721.26     1414.38    157.67 o 
 -15   0   6     1052.25     1023.65    137.66 o 
 -14   0   6      338.88      239.87     76.24 o 
 -13   0   6     9331.48     8567.38    211.77 o 
 -12   0   6      848.72      762.90    136.05 o 
 -11   0   6       48.01       81.83     60.30 o 
 -10   0   6     1829.55     1819.41     85.05 o 
  -9   0   6     9075.56     8458.16    202.52 o 
  -8   0   6    70993.91    68996.77   1519.29 o 
  -7   0   6    15670.73    15613.04    447.45 o 
  -6   0   6     3746.19     4006.12    117.83 o 
  -5   0   6     8280.87     8016.71    189.33 o 
  -4   0   6    45754.20    48523.04   1339.74 o 
  -3   0   6        9.00       40.28     57.34 o 
  -2   0   6    10933.08    11417.25    228.97 o 
  -1   0   6     1986.38     2368.17     68.79 o 
   0   0   6    60629.94    62748.87   1712.67 o 
   1   0   6    27125.10    29842.05    854.11 o 
   2   0   6    19452.79    20119.84    599.56 o 
   3   0   6    90524.84    94255.64   2536.88 o 
   4   0   6     2688.19     2806.51    149.27 o 
   5   0   6     4392.68     4702.81    198.70 o 
   6   0   6    10426.28    11353.82    372.69 o 
   7   0   6      674.06      -38.55     45.72 o 
   8   0   6     1689.04     1691.42    128.27 o 
  10   0   6     3519.21     3348.98    163.11 o 
  11   0   6    31330.07    32751.11    661.32 o 
  12   0   6    21702.13    20420.37    641.82 o 
  13   0   6     2022.40     2033.46    184.86 o 
  14   0   6      784.17     1121.76    170.53 o 
  15   0   6     1350.85     1633.84    197.96 o 
  16   0   6       36.44      203.15    146.31 o 
  17   0   6     9616.81    10685.06    454.49 o 
  18   0   6      971.35      744.38    191.04 o 
  19   0   6       49.93        2.97    168.80 o 
  20   0   6     1890.95     2872.50    290.14 o 
  21   0   6       69.56     -162.37    162.37 o 
  22   0   6     1121.16     1901.24    270.12 o 
 -27   1   6     4328.90     4021.76    216.83 o 
 -26   1   6      249.53      408.68    246.77 o 
 -25   1   6      529.00      393.00    135.50 o 
 -24   1   6     1144.29     1489.85    157.59 o 
 -23   1   6      959.22     1008.08    140.51 o 
 -22   1   6      228.05       62.38    105.43 o 
 -21   1   6     3432.02     3093.78    168.18 o 
 -20   1   6     3606.28     3815.74    175.78 o 
 -19   1   6      784.77      688.43    100.70 o 
 -18   1   6     8974.69     8731.85    257.63 o 
 -17   1   6     8627.74     8766.23    372.93 o 
 -16   1   6     1529.01     1486.54    112.32 o 
 -15   1   6     1599.47     1725.63     79.31 o 
 -14   1   6        2.11       14.43     35.99 o 
 -13   1   6    12139.66    12029.64    196.27 o 
 -12   1   6     1436.80     1452.52     58.10 o 
 -11   1   6    21285.34    20265.97    298.41 o 
 -10   1   6    16971.46    16665.08    327.39 o 
  -9   1   6      681.27      651.27     42.07 o 
  -8   1   6     5823.48     5530.05    119.33 o 
  -7   1   6    10693.40    10591.26    169.41 o 
  -6   1   6      112.88       69.44     26.55 o 
  -5   1   6      610.50      505.28     34.01 o 
  -4   1   6    41087.70    41084.29    811.80 o 
  -3   1   6    34207.01    33967.18    915.28 o 
  -2   1   6    19958.34    21386.53    345.07 o 
  -1   1   6     6824.18     7094.93    148.21 o 
   0   1   6     1845.23     2008.41    190.40 o 
   1   1   6     5072.69     4633.81    101.93 o 
   2   1   6      241.03      280.91     40.40 o 
   3   1   6     8380.43     8748.36    267.65 o 
   4   1   6     8149.44     8080.47    299.41 o 
   5   1   6     1907.70     1859.23    123.08 o 
   6   1   6    41814.66    36765.27   4389.56 o 
   7   1   6      407.99      306.58    196.48 o 
   8   1   6      111.93      116.21     50.11 o 
   9   1   6     1629.41     1789.34     94.02 o 
  10   1   6     9305.16     9124.49    190.51 o 
  11   1   6     4329.70     4368.87    119.78 o 
  12   1   6     4063.63     3916.07    120.38 o 
  13   1   6     7183.45     7385.12    228.57 o 
  14   1   6       15.73      -62.37     83.25 o 
  15   1   6      331.94      295.96    105.61 o 
  16   1   6     1640.45     1466.57    140.08 o 
  17   1   6        1.66       57.58    104.15 o 
  18   1   6     1135.96     1438.33    149.68 o 
  19   1   6     2948.76     3124.05    189.08 o 
  20   1   6     2912.48     3306.22    219.30 o 
  21   1   6       19.46       51.49    142.85 o 
 -26   2   6     2065.59     2063.08    184.34 o 
 -25   2   6     1053.01     1175.15    148.96 o 
 -24   2   6       24.21       39.28    116.65 o 
 -23   2   6     1011.81      978.53    212.42 o 
 -22   2   6    10422.84    10537.71    482.79 o 
 -21   2   6       39.38      100.99     99.75 o 
 -20   2   6       12.01      -13.77     87.09 o 
 -19   2   6       42.67        8.97     78.49 o 
 -18   2   6      325.52      256.28     98.48 o 
 -17   2   6       73.45       84.17     77.57 o 
 -16   2   6     8785.16     8811.32    408.15 o 
 -15   2   6    20613.76    20824.78    453.77 o 
 -14   2   6      968.02      803.79     58.29 o 
 -13   2   6     1018.49     1135.30     47.43 o 
 -12   2   6     2894.25     3003.43     66.66 o 
 -11   2   6     3624.00     3604.69     80.55 o 
 -10   2   6     6808.79     6383.68    101.84 o 
  -9   2   6    14053.00    13777.57    245.13 o 
  -8   2   6     1092.62     1208.16     48.97 o 
  -7   2   6     3404.59     3431.71     93.88 o 
  -6   2   6    69297.67    68000.39   1056.06 o 
  -5   2   6      785.55      889.03     64.76 o 
  -4   2   6     1024.25      750.31     80.44 o 
  -3   2   6       35.32       27.50     43.67 o 
  -2   2   6    11628.92    12339.33    216.58 o 
  -1   2   6    12227.50    12462.85    259.82 o 
   0   2   6    15085.12    14611.38    250.16 o 
   1   2   6    34635.61    34823.25    547.83 o 
   2   2   6    16152.32    15920.58    270.76 o 
   3   2   6      120.79      272.09     51.67 o 
   4   2   6     1679.51     1699.09     64.63 o 
   5   2   6     7857.79     8249.64    162.58 o 
   6   2   6       34.07        4.60     34.60 o 
   7   2   6     5950.01     5310.59    306.95 o 
   8   2   6    29288.06    29052.53    478.81 o 
   9   2   6    17509.75    17845.03    314.99 o 
  10   2   6    14501.48    14219.71    262.42 o 
  11   2   6      182.09      110.08     51.16 o 
  12   2   6      306.13      202.67     71.90 o 
  13   2   6     2185.27     2112.57    138.23 o 
  14   2   6     1065.79     1316.63    237.25 o 
  15   2   6     8148.17     7685.76    396.41 o 
  16   2   6        5.14       99.34    100.62 o 
  17   2   6     1444.04     1651.90    147.44 o 
  18   2   6     8008.52     7800.34    368.24 o 
  19   2   6      886.37     1123.99    224.40 o 
  20   2   6      326.80      334.38    203.15 o 
  21   2   6      195.93     -136.67    187.08 o 
 -26   3   6      928.76      715.74    161.38 o 
 -25   3   6      131.08      -57.93    112.69 o 
 -24   3   6        3.57      -82.63    133.58 o 
 -23   3   6      112.57       70.12    102.65 o 
 -22   3   6     1241.57     1096.83    299.16 o 
 -21   3   6     3054.59     2726.88    160.04 o 
 -20   3   6     2450.20     2144.77    144.29 o 
 -19   3   6      690.72      560.75     93.60 o 
 -18   3   6       40.83       23.62     73.23 o 
 -17   3   6      317.40      299.50     84.93 o 
 -16   3   6      699.06      639.12     71.94 o 
 -15   3   6      157.81      150.21     54.04 o 
 -14   3   6      506.46      371.09     47.37 o 
 -13   3   6     1055.06     1167.57     55.13 o 
 -12   3   6    23594.67    22595.63    338.95 o 
 -11   3   6      709.48      694.09     39.04 o 
 -10   3   6      597.20      619.06     35.79 o 
  -9   3   6     3714.11     3604.65     78.04 o 
  -8   3   6      283.58      195.04     48.24 o 
  -7   3   6    10590.99    10304.86    168.99 o 
  -6   3   6     3583.88     3480.09     91.95 o 
  -5   3   6     1991.84     2014.68     68.56 o 
  -4   3   6      536.38      514.40     41.63 o 
  -3   3   6     8867.55     8745.90    381.09 o 
  -2   3   6      555.60      654.52     68.16 o 
  -1   3   6    18422.07    19098.00    321.17 o 
   0   3   6     4364.78     4353.48    102.68 o 
   1   3   6     7433.63     7508.29    150.66 o 
   2   3   6     7281.19     7629.52    153.67 o 
   3   3   6      836.31      968.11     98.02 o 
   4   3   6     3732.75     3815.96     99.26 o 
   5   3   6     6364.07     5943.97    157.84 o 
   6   3   6      689.96      470.52    110.86 o 
   7   3   6     5994.97     6189.45    161.17 o 
   8   3   6     7661.74     7052.24    131.67 o 
   9   3   6     1484.75     1575.22     66.67 o 
  10   3   6     1503.94     1492.44     67.92 o 
  11   3   6       57.71       26.57     49.17 o 
  12   3   6      237.24      215.25     59.75 o 
  13   3   6     5494.77     5915.89    179.09 o 
  14   3   6     5378.15     5072.77    185.45 o 
  15   3   6     7274.51     7203.13    225.49 o 
  16   3   6      101.07       55.13     89.07 o 
  17   3   6      112.64       39.45     92.54 o 
  18   3   6      252.00      278.38    105.70 o 
  19   3   6        7.69       61.18    145.56 o 
  20   3   6      248.54      429.41    125.45 o 
  21   3   6      566.22      473.15    244.17 o 
 -26   4   6     1295.82     1404.23    167.66 o 
 -25   4   6      401.10      142.64    183.62 o 
 -24   4   6     2425.43     2789.59    185.97 o 
 -23   4   6     1079.14     1128.46    245.78 o 
 -22   4   6      234.18      112.67    117.64 o 
 -21   4   6     1035.16     1209.83    130.25 o 
 -20   4   6     8050.11     7865.37    256.05 o 
 -19   4   6     1930.29     2173.52    175.10 o 
 -18   4   6      507.83      534.54     92.87 o 
 -17   4   6     2596.39     2444.92    170.90 o 
 -16   4   6      312.34      278.24     63.62 o 
 -15   4   6     4641.80     4710.49    135.40 o 
 -14   4   6     3603.60     3514.73    114.35 o 
 -13   4   6    17891.80    17934.39    243.45 o 
 -12   4   6     2208.06     2301.14     76.96 o 
 -11   4   6     8910.65     9057.84    155.23 o 
 -10   4   6     3103.68     2887.71     66.67 o 
  -9   4   6      573.84      478.38     55.94 o 
  -8   4   6    20702.35    19778.07    294.43 o 
  -7   4   6      155.45      125.77     40.34 o 
  -6   4   6     3373.14     3422.28     94.07 o 
  -5   4   6    16092.24    16020.02    322.94 o 
  -4   4   6    47800.38    47977.81    758.19 o 
  -3   4   6     1319.86     1126.17     82.54 o 
  -2   4   6    30148.24    29792.74    620.36 o 
  -1   4   6    22708.76    21864.91    473.36 o 
   0   4   6      993.33     1030.71     66.44 o 
   1   4   6     1889.56     2107.08     75.65 o 
   2   4   6      190.45      184.28     43.09 o 
   3   4   6     1177.44     1264.70     82.52 o 
   4   4   6    12423.83    12569.92    233.60 o 
   5   4   6     3264.48     3492.66     98.99 o 
   6   4   6     8373.20     8026.58    161.74 o 
   7   4   6    24167.98    22754.25   1353.37 o 
   8   4   6    10672.51    10606.59    209.27 o 
   9   4   6      344.17      361.23     55.15 o 
  10   4   6     1203.03     1258.51     76.15 o 
  11   4   6     2223.19     2412.24    120.19 o 
  12   4   6      138.38       67.78     69.07 o 
  13   4   6     5739.08     5796.11    156.89 o 
  14   4   6     1422.66     1514.93    144.21 o 
  15   4   6     1273.55     1512.94    126.93 o 
  16   4   6     8033.57     7749.70    247.44 o 
  17   4   6     2021.92     1832.87    147.19 o 
  18   4   6      102.69      -55.37     94.53 o 
  19   4   6      693.37      537.47    122.33 o 
  20   4   6     2016.75     1825.14    169.04 o 
  21   4   6     1104.99     1354.32    211.30 o 
 -25   5   6       38.15      -35.22    119.57 o 
 -24   5   6       13.87       16.08    205.00 o 
 -23   5   6        5.47       63.01    111.63 o 
 -22   5   6     1914.97     2052.39    163.42 o 
 -21   5   6     1787.31     1936.73    225.02 o 
 -20   5   6      267.55      173.39    116.16 o 
 -19   5   6     2675.08     2820.79    155.97 o 
 -18   5   6     5287.09     5271.10    263.70 o 
 -17   5   6     1030.16      932.42    105.29 o 
 -16   5   6     1653.47     1891.82     98.74 o 
 -15   5   6     1308.04     1649.67    116.19 o 
 -14   5   6     7981.18     7662.99    180.71 o 
 -13   5   6      352.95      408.05     46.11 o 
 -12   5   6        6.28      -31.67     31.67 o 
 -11   5   6       13.56      -17.91     31.37 o 
 -10   5   6    10714.79    10789.74    184.58 o 
  -9   5   6      362.39      419.27     86.01 o 
  -8   5   6     6528.34     6347.20    146.31 o 
  -7   5   6    21100.36    21012.28    362.30 o 
  -6   5   6     1058.28     1113.91     72.98 o 
  -5   5   6     1085.42     1187.45     60.33 o 
  -4   5   6      285.44      243.61     53.75 o 
  -3   5   6    15633.18    15705.83    366.12 o 
  -2   5   6      792.90      752.08     80.86 o 
  -1   5   6     6709.09     7153.99    209.04 o 
   0   5   6     2050.16     2098.46     80.14 o 
   1   5   6    16102.59    16243.07    291.03 o 
   2   5   6    11037.40    11272.72    282.10 o 
   3   5   6     1162.01     1113.72    133.54 o 
   4   5   6     1570.47     1567.23     83.74 o 
   5   5   6        8.29       30.09     44.89 o 
   6   5   6     4180.90     4140.47    120.44 o 
   7   5   6       23.43       -9.12     40.88 o 
   8   5   6        6.31       -9.82     50.11 o 
   9   5   6      465.92      560.88     85.78 o 
  10   5   6     4647.13     5076.22    139.57 o 
  11   5   6      234.53      326.61     77.93 o 
  12   5   6     4433.09     4695.67    164.41 o 
  13   5   6     1775.72     1859.16    105.44 o 
  14   5   6      150.92       63.05     88.77 o 
  15   5   6      105.13       24.91     92.46 o 
  16   5   6     2886.69     2793.77    162.50 o 
  17   5   6     1367.71     1274.52    141.89 o 
  18   5   6      283.67      238.03    100.95 o 
  19   5   6      146.12       -7.32    149.89 o 
  20   5   6      381.20      423.08    123.74 o 
 -24   6   6        0.26      109.94    123.08 o 
 -23   6   6      452.66      210.57    164.59 o 
 -22   6   6      737.03      750.14    127.89 o 
 -21   6   6        7.87        5.11    101.93 o 
 -20   6   6     2774.07     2875.24    157.80 o 
 -19   6   6    11193.16    10554.43    300.13 o 
 -18   6   6     1852.40     1959.01    138.75 o 
 -17   6   6       46.22       -0.60     93.79 o 
 -16   6   6     1318.42     1652.96    100.50 o 
 -15   6   6      214.06      178.64    110.34 o 
 -14   6   6       10.53        0.23     52.52 o 
 -13   6   6      147.18      173.57     55.53 o 
 -12   6   6     3317.28     3286.19     81.11 o 
 -11   6   6     8333.30     8166.90    155.06 o 
 -10   6   6    21017.16    20788.13    315.98 o 
  -9   6   6      877.76      857.31    165.61 o 
  -8   6   6      106.23       81.76     98.38 o 
  -7   6   6      103.24       97.77     90.95 o 
  -6   6   6     4309.44     4150.83    154.71 o 
  -5   6   6     7239.61     7132.01    213.57 o 
  -4   6   6     7628.60     7855.80    228.29 o 
  -3   6   6      873.13      868.20     90.52 o 
  -2   6   6    30322.78    29830.73    787.14 o 
  -1   6   6     1682.06     1842.71    114.39 o 
   0   6   6      768.98      704.04     88.70 o 
   1   6   6      222.87      217.79     52.79 o 
   2   6   6      542.15      518.50     60.70 o 
   3   6   6     1637.52     1714.79     82.61 o 
   4   6   6    11377.41    11822.22    234.60 o 
   5   6   6    15638.40    15332.44    287.35 o 
   6   6   6      104.97      103.13     54.00 o 
   7   6   6      592.57      701.70     83.38 o 
   8   6   6     1206.11     1119.09     79.46 o 
   9   6   6       66.09      116.15     58.54 o 
  10   6   6       73.15        2.52     71.89 o 
  11   6   6     2303.94     2358.07    125.50 o 
  12   6   6     1684.68     1845.04    127.56 o 
  13   6   6     6777.47     6688.56    187.28 o 
  14   6   6     7562.13     7073.39    231.82 o 
  15   6   6     1035.83     1183.91    125.81 o 
  16   6   6      772.62      565.06    113.51 o 
  17   6   6       38.17       29.38    105.06 o 
  18   6   6       34.30     -101.33    101.33 o 
  19   6   6     1184.95      996.29    145.32 o 
 -23   7   6       82.43      -58.87    113.80 o 
 -22   7   6      257.73      165.45    110.63 o 
 -21   7   6       32.23       44.04    184.98 o 
 -20   7   6     1139.65     1334.07    135.08 o 
 -19   7   6       96.07      167.62     97.89 o 
 -18   7   6      272.51      582.08    187.46 o 
 -17   7   6      899.48      892.50    206.01 o 
 -16   7   6    13669.66    14124.21    748.58 o 
 -15   7   6      392.32      498.80    158.29 o 
 -14   7   6     1387.58     1474.93    147.43 o 
 -13   7   6     5523.97     5487.78    175.73 o 
 -12   7   6      942.62      805.54     79.95 o 
 -11   7   6       23.49       83.21     98.36 o 
 -10   7   6     5725.74     5545.31    292.61 o 
  -9   7   6        5.46       21.18     70.05 o 
  -8   7   6    20802.29    19564.50    451.82 o 
  -7   7   6     5664.10     5592.31    192.65 o 
  -6   7   6     2912.38     2889.78    182.02 o 
  -5   7   6    13185.79    13304.51    337.41 o 
  -4   7   6       80.10      152.14     74.23 o 
  -3   7   6     1667.28     1630.79    121.96 o 
  -2   7   6     2298.28     2407.41    204.01 o 
  -1   7   6     3769.05     3809.13    159.92 o 
   0   7   6     3269.09     3284.28    148.09 o 
   1   7   6    11457.74    10692.75    413.22 o 
   2   7   6     8086.99     7916.77    181.86 o 
   3   7   6     3308.03     3282.84    112.30 o 
   4   7   6    15588.90    15598.93    297.89 o 
   5   7   6     1972.79     2096.08    176.41 o 
   6   7   6      976.29      996.71     78.61 o 
   7   7   6      208.60      148.42     62.48 o 
   8   7   6     2568.72     2627.71    174.72 o 
   9   7   6     5647.75     6029.23    158.62 o 
  10   7   6     4855.85     4699.13    170.99 o 
  11   7   6     2590.12     2432.95    142.60 o 
  12   7   6     1143.24     1446.14    121.16 o 
  13   7   6     3212.80     3145.93    173.63 o 
  14   7   6      204.74      157.23     79.33 o 
  15   7   6      301.42      459.39    116.17 o 
  16   7   6      408.15      240.01    105.80 o 
  17   7   6      220.64      234.33    115.75 o 
  18   7   6      699.83      856.16    140.92 o 
 -22   8   6      579.04      514.54    170.03 o 
 -21   8   6      392.97      523.19    159.90 o 
 -20   8   6       15.01        0.25    130.00 o 
 -19   8   6      497.00      822.23    160.89 o 
 -18   8   6     1058.65     1176.63    166.08 o 
 -17   8   6     3954.76     4377.98    189.43 o 
 -16   8   6      150.86      106.56     92.46 o 
 -15   8   6      918.63     1201.76    207.23 o 
 -14   8   6     1898.82     1901.98    127.30 o 
 -13   8   6      994.29     1329.36    191.29 o 
 -12   8   6     4297.00     4094.17    370.21 o 
 -11   8   6     2152.54     2128.50    131.80 o 
 -10   8   6     1327.40     1648.17    198.95 o 
  -9   8   6    24458.06    24514.05    553.54 o 
  -8   8   6     2145.07     2181.45    133.80 o 
  -7   8   6     1658.20     1729.73    124.63 o 
  -6   8   6     5137.97     5047.23    186.44 o 
  -5   8   6     1888.49     2089.84    230.83 o 
  -4   8   6      494.60      494.55     93.91 o 
  -3   8   6      577.10      499.48     95.60 o 
  -2   8   6     5566.31     5431.37    196.26 o 
  -1   8   6     2607.55     2556.37    204.75 o 
   0   8   6     6996.78     6855.60    224.09 o 
   1   8   6     1805.96     1823.01    164.59 o 
   2   8   6     3663.41     3811.16    163.89 o 
   3   8   6     6711.23     7074.93    229.27 o 
   4   8   6      690.29      750.90    160.46 o 
   5   8   6      692.01      684.08     79.71 o 
   6   8   6      409.83      293.67     70.23 o 
   7   8   6      749.25      613.97     79.14 o 
   8   8   6     4314.11     4277.95    168.40 o 
   9   8   6      238.08       59.28     66.64 o 
  10   8   6     2966.10     3121.59    152.07 o 
  11   8   6     3867.60     3890.19    169.35 o 
  12   8   6     5933.81     6566.75    222.29 o 
  13   8   6      945.14      908.46     96.62 o 
  14   8   6     1496.16     1261.05    129.11 o 
  15   8   6     1555.74     1618.11    140.49 o 
  16   8   6       24.67       35.58    110.38 o 
  17   8   6      242.68      257.64    114.40 o 
 -19   9   6       20.52     -122.58    122.58 o 
 -18   9   6      886.75     1060.97    166.08 o 
 -17   9   6     7001.69     6270.97    221.51 o 
 -16   9   6     1858.16     1848.60    235.03 o 
 -15   9   6      837.99      808.39    186.84 o 
 -14   9   6     8670.39     8932.10    409.51 o 
 -13   9   6      704.61      693.97    173.49 o 
 -12   9   6      610.33      807.90    186.84 o 
 -11   9   6       36.60      -15.76     73.73 o 
 -10   9   6        8.23       90.63     93.35 o 
  -9   9   6      555.12      459.76    106.38 o 
  -8   9   6     8440.29     8402.83    260.90 o 
  -7   9   6     1927.36     1968.58    140.32 o 
  -6   9   6     5084.75     5158.23    201.04 o 
  -5   9   6      682.66      465.11    103.50 o 
  -4   9   6      168.47      161.69     94.60 o 
  -3   9   6     1963.29     2060.48    143.89 o 
  -2   9   6        7.03      -88.60     88.60 o 
  -1   9   6     2752.10     2803.54    157.87 o 
   0   9   6      384.37      529.42    107.51 o 
   1   9   6     5586.50     5518.38    209.78 o 
   2   9   6     5722.80     5919.18    265.67 o 
   3   9   6     1429.97     1297.24    126.69 o 
   4   9   6      278.24      369.70    105.49 o 
   5   9   6      873.16      761.73    110.43 o 
   6   9   6      335.50      343.66     80.17 o 
   7   9   6     4086.32     4162.46    167.38 o 
   8   9   6     3351.57     3271.25    153.48 o 
   9   9   6     2262.28     2231.46    146.86 o 
  10   9   6     4373.63     4210.39    181.59 o 
  11   9   6     1676.50     1794.00    161.63 o 
  12   9   6       47.60       59.30     98.94 o 
  13   9   6      331.96      293.55     87.48 o 
  14   9   6     2521.71     2511.47    133.29 o 
  15   9   6      252.63      252.21    118.02 o 
  16   9   6     7515.29     7241.02    262.98 o 
 -17  10   6      632.42      602.03    202.90 o 
 -16  10   6      158.71     -153.97    153.97 o 
 -15  10   6      470.47      558.78    186.59 o 
 -14  10   6     2463.51     2699.25    251.83 o 
 -13  10   6      318.90      519.98    180.91 o 
 -12  10   6      602.29      561.99    185.35 o 
 -11  10   6      967.61      370.20    442.87 o 
 -10  10   6      155.44      106.35    100.49 o 
  -9  10   6      333.01      370.80    102.63 o 
  -8  10   6      586.80      518.80    109.23 o 
  -7  10   6     3864.65     3685.89    183.25 o 
  -6  10   6     3443.93     3252.11    300.52 o 
  -5  10   6      166.96      375.68    108.37 o 
  -4  10   6       42.09       70.00     92.95 o 
  -3  10   6       96.49      166.50     93.57 o 
  -2  10   6      223.52      227.34     97.63 o 
  -1  10   6     2188.83     2352.92    158.52 o 
   0  10   6      286.68      263.58    105.65 o 
   1  10   6        9.01       72.89     98.88 o 
   2  10   6     1154.87      962.42    169.54 o 
   3  10   6     1367.52     1336.62    139.72 o 
   4  10   6      115.51       50.83    105.53 o 
   5  10   6      183.57      403.64    195.24 o 
   6  10   6       84.62       20.79    104.21 o 
   7  10   6     5841.27     5937.50    179.83 o 
   8  10   6      193.67       38.46     76.26 o 
   9  10   6     2585.20     2361.16    148.09 o 
  10  10   6     1791.50     1823.19    240.47 o 
  11  10   6     1945.07     2329.41    166.18 o 
  12  10   6      439.76      309.38    116.97 o 
  13  10   6      303.00      219.91     98.76 o 
  14  10   6      566.81      471.20    107.69 o 
 -17  11   6      199.04      345.01    189.31 o 
 -16  11   6     2497.95     2627.58    276.30 o 
 -15  11   6      781.33     1168.47    222.92 o 
 -14  11   6     2473.95     3124.33    302.50 o 
 -13  11   6     1096.45     1624.20    251.83 o 
 -12  11   6     6937.25     7114.39    393.94 o 
 -11  11   6     6395.73     7059.28    391.22 o 
 -10  11   6     4746.78     4574.18    234.04 o 
  -9  11   6     4340.28     4342.83    206.39 o 
  -8  11   6       80.55       36.62    105.40 o 
  -7  11   6     1130.28     1406.52    258.14 o 
  -6  11   6     2954.50     2925.43    186.96 o 
  -5  11   6     2064.54     2416.60    454.49 o 
  -4  11   6     4182.18     4081.01    198.75 o 
  -3  11   6    13633.02    13743.69    780.34 o 
  -2  11   6     1402.50     1407.44    291.13 o 
  -1  11   6     3309.68     3698.81    193.30 o 
   0  11   6     5171.63     5232.48    215.89 o 
   1  11   6       11.91     -101.95    102.62 o 
   2  11   6      733.21      600.32    127.14 o 
   3  11   6     4797.10     4738.59    216.25 o 
   4  11   6     1041.58      977.88    245.41 o 
   5  11   6     2928.98     3403.77    190.03 o 
   6  11   6     8393.11     8306.19    283.97 o 
   7  11   6      949.87      907.45    137.88 o 
   8  11   6     5526.62     6506.43    360.82 o 
   9  11   6       85.74       71.34    154.59 o 
  10  11   6       85.10      259.16    119.35 o 
  11  11   6      227.75      367.52    121.22 o 
  12  11   6     3550.64     3143.22    149.36 o 
 -14  12   6       81.80     -186.59    186.59 o 
 -13  12   6       21.58      216.74    197.96 o 
 -12  12   6     2076.70     2864.84    307.69 o 
 -11  12   6      207.90      317.82    204.88 o 
 -10  12   6      123.05     -110.93    110.93 o 
  -9  12   6     1166.61     1063.72    155.95 o 
  -8  12   6     1076.42     1185.85    153.11 o 
  -7  12   6       91.06      100.66    127.48 o 
  -6  12   6        0.74      -11.04    111.21 o 
  -5  12   6      322.21      431.23    124.85 o 
  -4  12   6      687.08      788.46    142.53 o 
  -3  12   6       87.30      -72.23    107.38 o 
  -2  12   6        5.81        8.45    118.96 o 
  -1  12   6        4.27       70.14    115.95 o 
   0  12   6      205.19      172.51    125.22 o 
   1  12   6        5.97       -5.93    147.67 o 
   2  12   6       65.51      153.89    159.16 o 
   3  12   6      603.36      614.30    139.28 o 
   4  12   6        0.90       71.03    123.12 o 
   5  12   6     2884.15     3141.15    207.87 o 
   6  12   6      336.67      357.95    129.02 o 
   7  12   6       27.56       89.99    128.84 o 
   8  12   6      422.60      170.53    193.26 o 
   9  12   6       42.40     -172.01    172.01 o 
 -11  13   6     1561.69     1699.08    278.03 o 
 -10  13   6     4093.57     4265.37    353.41 o 
  -9  13   6     1362.72     1289.91    172.73 o 
  -8  13   6      281.92      210.09    137.12 o 
  -7  13   6      498.46      524.61    355.88 o 
  -6  13   6      992.81      697.33    155.36 o 
  -5  13   6       87.06       79.19    287.79 o 
  -4  13   6      691.29      844.23    157.22 o 
  -3  13   6     1930.12     2213.06    192.80 o 
  -2  13   6      203.83      236.92    136.78 o 
  -1  13   6     1227.60      946.81    157.87 o 
   0  13   6     1357.64     1069.54    157.84 o 
   1  13   6       54.59      275.10    165.21 o 
   2  13   6      411.54      241.66    138.32 o 
   3  13   6     1193.85     1017.70    159.69 o 
   4  13   6     2682.25     2867.28    212.06 o 
   5  13   6     3217.17     3222.74    221.87 o 
   6  13   6     6425.37     6518.98    469.07 o 
 -26   1   7      824.39      748.23    143.05 o 
 -25   1   7     1388.11     1440.72    282.60 o 
 -24   1   7       47.89      -30.75    106.85 o 
 -23   1   7      468.54      234.17    111.77 o 
 -22   1   7      463.75      593.98    178.19 o 
 -21   1   7     2730.15     2434.58    159.46 o 
 -20   1   7     5023.49     5237.02    199.46 o 
 -19   1   7      233.15      257.94     96.95 o 
 -18   1   7      955.86      901.95    102.99 o 
 -17   1   7      313.05      330.13     86.53 o 
 -16   1   7      651.56      489.48     85.19 o 
 -15   1   7      827.12      857.26     72.71 o 
 -14   1   7    25202.07    24607.42    363.18 o 
 -13   1   7      378.17      437.70     46.18 o 
 -12   1   7    43409.40    41723.67    579.13 o 
 -11   1   7     5853.23     5675.05    125.35 o 
 -10   1   7     3419.06     3243.47     82.33 o 
  -9   1   7     4971.65     5139.12    106.19 o 
  -8   1   7       74.99       54.07     31.53 o 
  -7   1   7     4419.65     4406.49     94.27 o 
  -6   1   7     2075.82     1763.60     58.72 o 
  -5   1   7     1361.34     1188.41     80.80 o 
  -4   1   7     2433.21     2258.74     99.98 o 
  -3   1   7    13382.00    13837.84    317.24 o 
  -2   1   7     8188.14     8103.77    152.74 o 
  -1   1   7     1681.73     1966.60     62.32 o 
   0   1   7      157.94      308.71     35.46 o 
   1   1   7     1871.01     2048.86     68.01 o 
   2   1   7        3.61       20.20     56.08 o 
   3   1   7     8461.55     8905.34    225.17 o 
   4   1   7    12789.70    12992.15    302.67 o 
   5   1   7     2851.48     3051.56    124.31 o 
   6   1   7    35315.30    35237.95    917.38 o 
   7   1   7     1593.09     1489.79    151.25 o 
   8   1   7    23563.54    22445.67    672.47 o 
   9   1   7      728.04      810.99    131.23 o 
  10   1   7     1801.31     1817.05    102.12 o 
  11   1   7      190.54       81.54     53.62 o 
  12   1   7     8996.56     8774.08    198.08 o 
  13   1   7      441.20      299.02     91.23 o 
  14   1   7     5286.63     6192.19    216.59 o 
  15   1   7      184.42       46.15    115.91 o 
  16   1   7     3078.00     3329.61    180.68 o 
  17   1   7      406.96      544.19    121.93 o 
  18   1   7      327.46      278.27    122.38 o 
  19   1   7      210.99      227.49    134.98 o 
  20   1   7      188.68      195.98    195.98 o 
 -26   2   7        9.17      -16.47    115.58 o 
 -25   2   7       16.46     -153.00    189.56 o 
 -24   2   7     1106.65      832.21    202.41 o 
 -23   2   7        1.59      -97.89     97.89 o 
 -22   2   7       89.52       99.57    144.08 o 
 -21   2   7      638.77      650.56    111.90 o 
 -20   2   7      191.64       77.52     88.90 o 
 -19   2   7      414.50      577.00    101.56 o 
 -18   2   7     4891.32     5119.67    189.95 o 
 -17   2   7       12.29       33.89    101.70 o 
 -16   2   7        2.99      -69.46     69.46 o 
 -15   2   7       21.54        2.33     54.61 o 
 -14   2   7     4246.69     4197.67     99.84 o 
 -13   2   7      396.28      470.03     59.67 o 
 -12   2   7      127.21      138.16     40.93 o 
 -11   2   7     4107.91     4320.02     99.61 o 
 -10   2   7    20051.28    20087.65    301.45 o 
  -9   2   7     2182.43     2291.22     69.82 o 
  -8   2   7     2366.13     1980.19    112.86 o 
  -7   2   7     2469.66     2373.04     84.47 o 
  -6   2   7    21184.96    19600.73    560.76 o 
  -5   2   7     2078.07     2783.98    158.78 o 
  -4   2   7    11141.99    10725.28    262.66 o 
  -3   2   7     1883.52     1908.92     97.51 o 
  -2   2   7     7428.17     7818.87    153.20 o 
  -1   2   7    11198.95    12569.70    225.18 o 
   0   2   7    18510.46    18321.71    370.83 o 
   1   2   7     1278.09     1474.92     62.04 o 
   2   2   7     3750.32     3295.74     88.63 o 
   3   2   7    10566.56    10437.92    197.13 o 
   4   2   7    29442.85    29475.78    478.07 o 
   5   2   7     3859.28     3989.77    105.23 o 
   6   2   7      290.01      193.54     53.95 o 
   7   2   7     2008.22     2007.63     98.06 o 
   8   2   7     5432.64     5440.04    305.34 o 
   9   2   7       97.14       93.45     48.85 o 
  10   2   7     1598.96     1531.17     94.58 o 
  11   2   7     5573.42     5565.93    176.59 o 
  12   2   7     3788.36     4117.93    230.09 o 
  13   2   7     1279.41     1603.29    130.16 o 
  14   2   7      496.92      467.35    119.49 o 
  15   2   7       45.30       20.73     93.58 o 
  16   2   7       18.15      106.27    156.19 o 
  17   2   7     3653.98     3456.49    276.30 o 
  18   2   7     4975.78     5657.76    343.28 o 
  19   2   7      433.91      692.73    201.42 o 
  20   2   7        1.31      220.20    177.69 o 
 -26   3   7       14.34       64.52    131.22 o 
 -25   3   7     2587.67     2731.79    248.99 o 
 -24   3   7     4108.30     4507.66    217.75 o 
 -23   3   7     1166.77     1190.31    144.33 o 
 -22   3   7       11.81      -41.18    134.44 o 
 -21   3   7      290.09      266.10    104.31 o 
 -20   3   7       23.72      -21.46    101.57 o 
 -19   3   7      104.70       10.56     87.63 o 
 -18   3   7     8916.52     9105.02    290.64 o 
 -17   3   7     4748.30     4603.71    178.07 o 
 -16   3   7    11990.86    11985.79    248.15 o 
 -15   3   7     1629.85     1661.41    109.60 o 
 -14   3   7      992.12     1080.74     86.47 o 
 -13   3   7     1307.28     1262.93     78.85 o 
 -12   3   7    13399.62    13097.08    215.68 o 
 -11   3   7      641.69      634.35     49.52 o 
 -10   3   7    40563.86    39702.38   1059.86 o 
  -9   3   7     4402.14     4275.13    116.56 o 
  -8   3   7     2343.24     2229.42     76.30 o 
  -7   3   7    13249.20    12823.92    238.94 o 
  -6   3   7     1022.28     1135.23     61.82 o 
  -5   3   7      366.58      334.93     44.52 o 
  -4   3   7      114.39       91.36     53.16 o 
  -3   3   7     2194.81     2119.12    164.59 o 
  -2   3   7     2392.35     2439.01    149.15 o 
  -1   3   7    17497.09    17740.06    304.96 o 
   0   3   7     1640.17     1691.47     68.68 o 
   1   3   7      435.30      450.49     46.16 o 
   2   3   7     3686.95     3391.66     95.41 o 
   3   3   7      452.38      524.76     51.44 o 
   4   3   7    19391.90    19702.38    338.76 o 
   5   3   7      649.33      651.56     57.53 o 
   6   3   7    26938.29    26288.77    437.45 o 
   7   3   7     6558.46     6537.27    190.54 o 
   8   3   7     3722.03     3693.62     96.78 o 
   9   3   7     1536.25     1479.38     92.21 o 
  10   3   7     9290.12     9400.38    197.04 o 
  11   3   7       62.32       73.78     69.24 o 
  12   3   7     7391.09     7243.16    209.62 o 
  13   3   7      804.47      820.36    105.14 o 
  14   3   7     3936.26     3580.85    159.91 o 
  15   3   7      492.13      377.72    103.03 o 
  16   3   7       18.38       67.56     90.65 o 
  17   3   7       61.77       94.64     99.16 o 
  18   3   7     2326.01     2508.73    171.43 o 
  19   3   7       21.25       70.84    114.19 o 
  20   3   7      490.40      366.08    129.35 o 
 -25   4   7      356.06      226.42    147.17 o 
 -24   4   7      357.47      258.62    126.78 o 
 -23   4   7      366.02      222.39    117.25 o 
 -22   4   7      174.33       35.18    156.19 o 
 -21   4   7     1130.55     1435.70    222.80 o 
 -20   4   7     1803.64     2033.82    146.92 o 
 -19   4   7      903.72      920.22    113.49 o 
 -18   4   7      279.75      180.04     90.40 o 
 -17   4   7     1771.44     1764.31    120.80 o 
 -16   4   7        6.18      -58.01     58.01 o 
 -15   4   7     3147.31     3302.10    143.12 o 
 -14   4   7     3579.60     3436.96    116.91 o 
 -13   4   7     3415.24     3226.33     90.92 o 
 -12   4   7     4443.81     4760.04    130.15 o 
 -11   4   7      133.17       95.52     38.40 o 
 -10   4   7       85.27       57.56     33.85 o 
  -9   4   7     5756.90     5704.53    117.56 o 
  -8   4   7     8648.81     8620.35    278.00 o 
  -7   4   7      901.81      843.32     59.24 o 
  -6   4   7     1957.80     1915.52     73.42 o 
  -5   4   7     6687.38     6618.76    166.80 o 
  -4   4   7    12087.31    11528.68    288.37 o 
  -3   4   7     4430.29     4494.99    163.73 o 
  -2   4   7    14332.46    14528.65    345.03 o 
  -1   4   7     1839.65     2082.00     79.04 o 
   0   4   7    11774.43    11888.63    224.88 o 
   1   4   7     7014.08     7383.80    184.43 o 
   2   4   7       21.54        7.34     41.70 o 
   3   4   7      401.87      511.81     78.87 o 
   4   4   7     6447.22     6234.17    145.41 o 
   5   4   7     2604.75     2741.68    100.27 o 
   6   4   7      722.05      832.65     65.08 o 
   7   4   7      491.19      634.25     75.11 o 
   8   4   7      131.83      170.86     56.23 o 
   9   4   7      320.01      411.49     87.90 o 
  10   4   7      229.33      287.85     59.84 o 
  11   4   7     3691.51     3901.98    148.78 o 
  12   4   7      305.25      125.78     77.83 o 
  13   4   7     1796.45     1986.71    128.41 o 
  14   4   7      759.58      852.03    115.51 o 
  15   4   7     3334.23     3119.10    163.25 o 
  16   4   7      536.15      749.62    120.23 o 
  17   4   7      432.47      458.54    117.50 o 
  18   4   7        3.61       98.97    109.37 o 
  19   4   7        2.48     -106.44    106.44 o 
 -25   5   7      779.24      720.09    146.87 o 
 -24   5   7       37.38      -29.92    117.51 o 
 -23   5   7     1307.83     1322.10    148.17 o 
 -22   5   7     5473.90     5560.59    226.71 o 
 -21   5   7      536.46      366.55    113.47 o 
 -20   5   7      391.98      358.43    105.99 o 
 -19   5   7      221.27      316.13    143.96 o 
 -18   5   7     1345.55     1531.16    128.64 o 
 -17   5   7       71.73      125.75     82.92 o 
 -16   5   7    13795.29    14221.85    360.16 o 
 -15   5   7     1979.31     2171.64    101.95 o 
 -14   5   7     5796.93     5668.85    343.40 o 
 -13   5   7      899.23     1067.54    104.84 o 
 -12   5   7       49.33       12.82     43.73 o 
 -11   5   7     1873.42     1801.02     71.94 o 
 -10   5   7     5358.00     5518.52    138.52 o 
  -9   5   7       22.93       81.51     48.43 o 
  -8   5   7    56090.45    56117.83    892.70 o 
  -7   5   7     6848.56     6899.19    156.58 o 
  -6   5   7     4442.66     4479.19    116.26 o 
  -5   5   7     4525.82     4659.75    169.26 o 
  -4   5   7     6260.26     6281.24    197.40 o 
  -3   5   7      131.78      111.74     64.18 o 
  -2   5   7    10304.83    10460.65    278.28 o 
  -1   5   7     1135.69     1292.11    105.53 o 
   0   5   7     2411.48     2745.73    167.59 o 
   1   5   7    24116.89    23910.17    408.92 o 
   2   5   7    33313.68    34005.09    558.80 o 
   3   5   7      266.08      383.78     71.77 o 
   4   5   7    18126.99    18575.74    332.28 o 
   5   5   7     1847.03     1647.53     82.76 o 
   6   5   7     1679.63     1627.67     83.99 o 
   7   5   7     2099.22     1804.03    184.33 o 
   8   5   7    19891.31    19014.32    458.86 o 
   9   5   7     1027.66     1151.70     80.57 o 
  10   5   7    14257.86    14694.22    345.93 o 
  11   5   7     2161.29     1981.72    139.63 o 
  12   5   7      625.36      632.85     95.40 o 
  13   5   7     2429.17     2649.60    135.75 o 
  14   5   7     1157.64     1024.38    116.30 o 
  15   5   7     4519.66     4162.24    188.08 o 
  16   5   7    13079.61    12599.09    342.85 o 
  17   5   7      444.31      257.67    117.52 o 
  18   5   7       22.40       39.52    145.44 o 
  19   5   7     1732.15     1515.45    156.79 o 
 -24   6   7     1144.35     1209.56    282.11 o 
 -23   6   7      316.64      314.12    157.80 o 
 -22   6   7     6606.24     7127.91    256.87 o 
 -21   6   7       46.21      -90.94     98.98 o 
 -20   6   7       32.37      -50.16     95.52 o 
 -19   6   7     9613.65     9074.99    310.53 o 
 -18   6   7     2107.28     2152.29    143.47 o 
 -17   6   7      304.61      244.24     72.30 o 
 -16   6   7      653.97      758.36    108.41 o 
 -15   6   7       94.56      155.83     60.15 o 
 -14   6   7     3918.94     4043.66    131.73 o 
 -13   6   7     9144.29     8995.92    219.33 o 
 -12   6   7    15997.97    16537.05    268.00 o 
 -11   6   7     2100.90     2051.96     88.92 o 
 -10   6   7      240.34      197.46     77.60 o 
  -9   6   7       71.68      -65.19     65.19 o 
  -8   6   7     1079.04     1214.72    122.70 o 
  -7   6   7       22.80       55.75     71.11 o 
  -6   6   7     8989.34     9390.27    264.28 o 
  -5   6   7    11298.23    11346.05    305.71 o 
  -4   6   7    38579.87    39665.95   1076.17 o 
  -3   6   7     5112.72     5309.81    190.40 o 
  -2   6   7    33367.71    35091.13    744.89 o 
  -1   6   7     1171.79     1155.16    105.98 o 
   0   6   7     3178.65     3292.94    146.84 o 
   1   6   7     7284.12     7370.03    177.51 o 
   2   6   7     7358.00     7835.47    178.66 o 
   3   6   7       64.77      148.04     55.77 o 
   4   6   7     1550.79     1805.89     90.26 o 
   5   6   7     5969.28     5893.86    185.03 o 
   6   6   7     6335.06     6159.35    156.61 o 
   7   6   7      949.46     1096.56     80.98 o 
   8   6   7        7.06        5.19     52.05 o 
   9   6   7     2747.73     2796.18    110.62 o 
  10   6   7      640.29      554.36     93.39 o 
  11   6   7     2653.94     2437.18    134.58 o 
  12   6   7      389.43      310.17     96.45 o 
  13   6   7       54.19       31.86     85.82 o 
  14   6   7      915.73      883.81    119.57 o 
  15   6   7      455.81      357.74    104.89 o 
  16   6   7     3754.14     3575.39    184.48 o 
  17   6   7      251.07      216.15    112.85 o 
  18   6   7     4627.66     4049.34    207.25 o 
 -23   7   7      740.98      756.57    140.40 o 
 -22   7   7      391.18      111.69    169.54 o 
 -21   7   7      166.70      119.95    125.42 o 
 -20   7   7     2231.24     2763.18    164.90 o 
 -19   7   7      478.43      463.99    117.51 o 
 -18   7   7      564.30      410.90    401.72 o 
 -17   7   7      354.53      521.97    105.52 o 
 -16   7   7     1355.53     1392.84    128.22 o 
 -15   7   7      190.21       40.77     82.01 o 
 -14   7   7      755.06      766.11    108.49 o 
 -13   7   7        1.94       39.88     75.56 o 
 -12   7   7       28.29      282.96     85.76 o 
 -11   7   7       15.94       53.21    107.01 o 
 -10   7   7     4198.29     4169.10    167.77 o 
  -9   7   7      486.56      430.31     89.31 o 
  -8   7   7      212.76      286.11     90.66 o 
  -7   7   7     2473.90     2609.78    140.60 o 
  -6   7   7     1619.46     1719.21    125.50 o 
  -5   7   7        2.27       -3.78     78.56 o 
  -4   7   7        7.09      -69.77     69.77 o 
  -3   7   7     1029.97     1049.83    112.98 o 
  -2   7   7       46.37      -78.55     78.55 o 
  -1   7   7     5263.71     5622.02    202.45 o 
   0   7   7     1347.17     1402.96    165.34 o 
   1   7   7     1805.18     1787.28    130.64 o 
   2   7   7        4.18       -1.23     67.92 o 
   3   7   7       70.42        4.11     56.23 o 
   4   7   7        1.19      -18.29     57.97 o 
   5   7   7      291.13      219.41     65.51 o 
   6   7   7    12938.58    12845.30    262.30 o 
   7   7   7      404.06      375.57    111.82 o 
   8   7   7      120.95      -59.57     61.51 o 
   9   7   7     2142.83     2223.93    105.16 o 
  10   7   7     1876.57     2088.41    134.58 o 
  11   7   7       92.93      156.50     94.16 o 
  12   7   7      159.51      171.22     88.95 o 
  13   7   7     2530.64     2546.43    147.71 o 
  14   7   7     3786.82     3934.42    245.90 o 
  15   7   7     2634.96     2758.56    171.87 o 
  16   7   7      587.59      528.76    114.23 o 
  17   7   7       25.72      -80.87    117.24 o 
 -22   8   7     1448.18     1274.99    208.59 o 
 -21   8   7      445.22      475.00    161.13 o 
 -20   8   7     2238.43     2459.53    234.78 o 
 -19   8   7       60.55       64.26    136.42 o 
 -18   8   7      312.26      223.66    139.63 o 
 -17   8   7     2688.32     2935.46    161.40 o 
 -16   8   7       90.95       39.09     87.61 o 
 -15   8   7        0.80        9.14    148.04 o 
 -14   8   7      165.59      142.85    157.92 o 
 -13   8   7      423.67      327.46    160.15 o 
 -12   8   7      857.30      607.83    105.56 o 
 -11   8   7      793.57      965.08    184.37 o 
 -10   8   7    11345.43    11210.05    311.73 o 
  -9   8   7      224.77      187.04    109.48 o 
  -8   8   7      153.40      149.07     94.22 o 
  -7   8   7        5.79       11.88     88.25 o 
  -6   8   7       21.68        4.55     78.18 o 
  -5   8   7       16.95       61.35     88.86 o 
  -4   8   7    17937.73    17961.82   1087.04 o 
  -3   8   7     1097.57     1074.58    118.39 o 
  -2   8   7     9481.09     9379.46    280.19 o 
  -1   8   7     1489.62     1602.52    147.17 o 
   0   8   7      414.92      301.98     91.19 o 
   1   8   7     2473.19     2740.80    148.29 o 
   2   8   7      132.62      213.43     93.30 o 
   3   8   7     1528.66     1522.32    129.95 o 
   4   8   7    10544.91    10705.62    278.31 o 
   5   8   7     5222.62     5374.39    157.46 o 
   6   8   7      179.22      112.14     69.81 o 
   7   8   7      736.28      618.07    117.43 o 
   8   8   7      279.07      208.55     70.62 o 
   9   8   7       26.35       46.69     77.37 o 
  10   8   7     2080.87     1775.65    135.45 o 
  11   8   7      150.03       74.28     96.96 o 
  12   8   7      220.07      398.27    167.31 o 
  13   8   7     3350.01     2974.10    166.74 o 
  14   8   7     2845.27     2569.97    161.53 o 
  15   8   7      140.04       89.62    112.17 o 
  16   8   7     3051.84     2883.18    187.88 o 
 -20   9   7     2990.23     2954.80    238.49 o 
 -19   9   7      466.23      520.97    159.90 o 
 -18   9   7     1571.46     1908.90    202.16 o 
 -17   9   7     1624.58     1863.18    232.31 o 
 -16   9   7     1537.44     2291.72    249.86 o 
 -15   9   7      604.94      763.91    185.35 o 
 -14   9   7     2792.65     3298.07    266.66 o 
 -13   9   7      195.85      251.34    154.71 o 
 -12   9   7     8131.94     8814.96    407.29 o 
 -11   9   7      183.11       30.26     87.17 o 
 -10   9   7      132.67      210.01    117.51 o 
  -9   9   7     1385.11     1465.14    132.65 o 
  -8   9   7       12.23       -5.49     94.58 o 
  -7   9   7      189.54      184.64     99.48 o 
  -6   9   7     1619.49     1504.22    144.45 o 
  -5   9   7      826.24      659.28    112.63 o 
  -4   9   7     2983.76     3083.25    202.28 o 
  -3   9   7     7457.52     7409.35    254.68 o 
  -2   9   7     4128.32     4547.52    301.14 o 
  -1   9   7      431.15      416.01    107.22 o 
   0   9   7      587.29      650.32    115.77 o 
   1   9   7       43.87       53.87    123.08 o 
   2   9   7     1268.76     1506.48    138.39 o 
   3   9   7      416.48      284.69    107.28 o 
   4   9   7     1516.50     1420.74    140.78 o 
   5   9   7      863.00     1019.78    130.79 o 
   6   9   7     5867.93     5957.96    174.23 o 
   7   9   7     8055.63     7876.45    203.10 o 
   8   9   7     3719.29     3501.39    136.00 o 
   9   9   7      303.25      405.81    149.40 o 
  10   9   7     1577.63     1837.47    145.78 o 
  11   9   7      955.53     1042.75    121.18 o 
  12   9   7     2801.41     2907.06    166.59 o 
  13   9   7        3.14      140.34     86.04 o 
  14   9   7     1757.89     2030.94    206.48 o 
 -17  10   7     2220.87     2971.35    285.45 o 
 -16  10   7     1038.47     1398.56    223.41 o 
 -15  10   7     1581.59     2052.00    253.32 o 
 -14  10   7        0.86       42.01    169.29 o 
 -13  10   7       51.85     -133.21    152.73 o 
 -12  10   7        0.23       21.01    158.17 o 
 -11  10   7      901.14     1120.98    139.17 o 
 -10  10   7     1060.34      903.36    128.25 o 
  -9  10   7     2097.20     2094.13    159.07 o 
  -8  10   7     4517.73     4651.47    207.60 o 
  -7  10   7       19.33       45.58    101.56 o 
  -6  10   7     7320.68     7218.48    749.82 o 
  -5  10   7       82.55       68.60    106.70 o 
  -4  10   7     3185.90     3068.00    175.62 o 
  -3  10   7      129.45      -19.09     99.50 o 
  -2  10   7     7284.99     7475.64    331.29 o 
  -1  10   7     1325.83     1479.24    145.58 o 
   0  10   7     6173.83     6014.95    230.25 o 
   1  10   7       61.58      -63.33     98.71 o 
   2  10   7     7831.16     7541.90    263.34 o 
   3  10   7     1382.91     1673.74    152.43 o 
   4  10   7        9.93      -95.02     95.02 o 
   5  10   7       80.03       72.38    105.37 o 
   6  10   7      457.19      494.59    144.58 o 
   7  10   7      159.30      151.80     83.78 o 
   8  10   7      992.70     1049.60    129.38 o 
   9  10   7      478.60      550.75    120.87 o 
  10  10   7       10.37       65.50    107.51 o 
  11  10   7      481.57      640.09    128.25 o 
  12  10   7     1787.10     2256.28    172.22 o 
 -16  11   7        7.08       98.61    176.46 o 
 -15  11   7      736.65     1173.91    234.29 o 
 -14  11   7        7.69      -94.90    172.75 o 
 -13  11   7      283.44      306.95    189.56 o 
 -12  11   7      325.76      221.19    185.35 o 
 -11  11   7      692.81      797.77    205.37 o 
 -10  11   7     1190.70      948.52    137.78 o 
  -9  11   7      409.57      414.71    128.77 o 
  -8  11   7      643.64      269.92    113.16 o 
  -7  11   7       58.67     -106.19    106.19 o 
  -6  11   7      323.25      409.58    121.91 o 
  -5  11   7      953.54      856.22    140.63 o 
  -4  11   7       59.54       51.70    109.86 o 
  -3  11   7      971.24      921.15    134.30 o 
  -2  11   7        3.59      110.02    110.29 o 
  -1  11   7      114.22       -7.12    112.85 o 
   0  11   7      223.93       20.76    144.70 o 
   1  11   7       49.56       82.49    116.12 o 
   2  11   7      232.71      156.44    115.23 o 
   3  11   7     2035.31     2646.55    187.29 o 
   4  11   7      353.15      157.76    118.01 o 
   5  11   7     1064.19     1062.64    145.77 o 
   6  11   7      546.73      388.32    163.61 o 
   7  11   7      585.92      638.84    184.61 o 
   8  11   7      697.39      497.74    192.52 o 
   9  11   7      460.83      460.26    124.88 o 
  10  11   7     1092.06     1233.70    194.99 o 
 -13  12   7      719.82     1160.32    238.49 o 
 -12  12   7      993.22     1081.73    241.45 o 
 -11  12   7      356.87      937.40    236.02 o 
 -10  12   7      182.48       77.31    191.78 o 
  -9  12   7     1183.10      951.68    334.63 o 
  -8  12   7     6135.06     6246.48    258.66 o 
  -7  12   7     1904.61     2074.61    179.83 o 
  -6  12   7    11178.34    11890.30    365.40 o 
  -5  12   7      613.84      282.27    132.45 o 
  -4  12   7     2830.31     2910.50    319.43 o 
  -3  12   7       31.36       52.24    126.19 o 
  -2  12   7     2577.43     2736.65    195.34 o 
  -1  12   7       11.82       47.76    172.26 o 
   0  12   7    17958.87    18698.48    499.04 o 
   1  12   7      296.85      209.93    213.03 o 
   2  12   7     4232.94     4369.58    314.61 o 
   3  12   7     1827.80     1972.78    297.56 o 
   4  12   7      247.41       53.51    128.62 o 
   5  12   7        3.95     -126.41    126.41 o 
   6  12   7     2140.62     1842.17    258.51 o 
   7  12   7        8.75       19.77    183.38 o 
  -9  13   7        1.97       50.15    140.93 o 
  -8  13   7       78.97      141.34    144.19 o 
  -7  13   7      351.92      550.35    150.70 o 
  -6  13   7     1264.92     1306.84    176.84 o 
  -5  13   7      148.76      116.71    203.64 o 
  -4  13   7       65.43       78.56    141.20 o 
  -3  13   7     1212.24     1264.81    293.23 o 
  -2  13   7      380.73      311.26    142.54 o 
  -1  13   7      188.38      262.41    172.87 o 
   0  13   7      792.50      589.04    153.65 o 
   1  13   7      892.18     1117.08    337.10 o 
   2  13   7       72.76       11.65    182.88 o 
 -26   0   8      950.63      617.60    203.15 o 
 -25   0   8      376.41      222.43    175.96 o 
 -24   0   8     5105.45     5340.43    317.08 o 
 -23   0   8    12898.14    12705.92    508.37 o 
 -22   0   8       46.03      -53.38    139.14 o 
 -21   0   8     3248.80     3099.12    231.57 o 
 -20   0   8       65.80       83.29    119.62 o 
 -19   0   8     1206.84     1468.01    185.60 o 
 -18   0   8     1441.74     1466.28    180.91 o 
 -17   0   8    47288.80    45985.67   1299.21 o 
 -16   0   8    18027.71    17879.53    582.51 o 
 -15   0   8     9051.45     9416.20    246.23 o 
 -14   0   8     7504.40     7327.40    204.38 o 
 -13   0   8      696.69      789.14     80.15 o 
 -12   0   8      758.70      784.48    165.21 o 
 -11   0   8     1948.19     1762.85    100.07 o 
 -10   0   8    23803.53    24838.03    516.24 o 
  -9   0   8    70365.20    64777.62   1237.10 o 
  -8   0   8     1657.27     1919.43     96.69 o 
  -7   0   8     5337.81     5528.01    212.05 o 
  -6   0   8      719.08      705.58    107.75 o 
  -5   0   8    15482.16    15200.54    496.26 o 
  -4   0   8     1226.73     1129.18    119.62 o 
  -3   0   8    19141.26    18535.43    584.73 o 
  -2   0   8    11837.21    10837.54    384.55 o 
  -1   0   8     1325.15     1327.04     69.94 o 
   0   0   8    13130.56    13812.02    290.01 o 
   1   0   8    36367.67    36920.61   1064.92 o 
   2   0   8     9700.64    10050.90    360.82 o 
   3   0   8    11364.73    10709.77    378.86 o 
   4   0   8    13607.32    13741.68    458.94 o 
   5   0   8     4110.86     3898.13    204.38 o 
   6   0   8     5310.05     5728.68    255.29 o 
   7   0   8    31374.92    31588.83    926.52 o 
   8   0   8     1546.05     1408.94    147.79 o 
  10   0   8    20058.89    18141.00    568.91 o 
  11   0   8    13035.27    12273.42    420.63 o 
  12   0   8     8476.63     8167.70    344.02 o 
  13   0   8    10706.91     9615.19    390.23 o 
  14   0   8     9788.38     9053.45    384.30 o 
  15   0   8     8623.76     8346.63    382.08 o 
  16   0   8      639.14      459.68    174.73 o 
  17   0   8      539.77      805.43    198.70 o 
  18   0   8     1582.63     1973.90    249.36 o 
  19   0   8      155.35      138.65    210.32 o 
 -26   1   8      347.45      170.88    118.50 o 
 -25   1   8      254.84      265.71    128.00 o 
 -24   1   8      409.41      207.43    122.11 o 
 -23   1   8     3246.56     3429.38    191.42 o 
 -22   1   8       93.21       47.86    126.16 o 
 -21   1   8     2264.12     2238.92    203.89 o 
 -20   1   8       16.60      -60.23     84.41 o 
 -19   1   8      276.18      157.39     91.98 o 
 -18   1   8      712.92      580.00     94.53 o 
 -17   1   8     1585.80     1956.73    130.04 o 
 -16   1   8     4950.72     4333.27    163.51 o 
 -15   1   8      148.06       74.83     45.28 o 
 -14   1   8    14897.16    13910.60    229.62 o 
 -13   1   8      352.42      259.26     45.90 o 
 -12   1   8     3351.39     3149.56     87.31 o 
 -11   1   8     2184.64     2123.31     73.69 o 
 -10   1   8     2932.47     2934.11     83.81 o 
  -9   1   8      358.16      320.59     42.77 o 
  -8   1   8      995.58     1088.37     56.59 o 
  -7   1   8       60.89       42.23     70.19 o 
  -6   1   8     3866.47     3887.30    140.40 o 
  -5   1   8     6870.41     6751.46    194.46 o 
  -4   1   8     2195.21     2081.65    104.86 o 
  -3   1   8    16168.62    15747.59    361.81 o 
  -2   1   8        3.13       39.47     30.13 o 
  -1   1   8     2964.70     3067.18     83.40 o 
   0   1   8     2430.27     2190.47     71.37 o 
   1   1   8     1726.80     1790.29     67.83 o 
   2   1   8    14971.57    14753.92    262.55 o 
   3   1   8        0.32       19.11     41.32 o 
   4   1   8     1098.17     1037.56     64.83 o 
   5   1   8    10990.04    10995.01    275.75 o 
   6   1   8     7980.79     7835.71    215.24 o 
   7   1   8     1316.70     1649.48     99.28 o 
   8   1   8      437.80      429.72    103.80 o 
   9   1   8     4153.00     2274.17    144.82 o 
  10   1   8     1054.09     1108.40    107.63 o 
  11   1   8     4569.31     4415.11    243.06 o 
  12   1   8     2546.17     2559.12    141.78 o 
  13   1   8      155.61      366.48     93.75 o 
  14   1   8      208.38      177.98     98.21 o 
  15   1   8     3226.96     3610.45    180.45 o 
  16   1   8       34.82        7.07    109.54 o 
  17   1   8     1762.77     1848.85    244.67 o 
  18   1   8     3543.53     3815.58    298.54 o 
  19   1   8      921.03      971.01    223.66 o 
 -26   2   8      616.65      550.92    148.30 o 
 -25   2   8      687.85      587.56    139.83 o 
 -24   2   8     1427.86     1372.32    171.02 o 
 -23   2   8        1.08      -60.59    110.21 o 
 -22   2   8        2.58      -10.74     99.52 o 
 -21   2   8     2935.92     3187.20    170.42 o 
 -20   2   8      407.59      442.78    107.13 o 
 -19   2   8     8163.98     8172.18    255.85 o 
 -18   2   8     1549.34     1451.74    123.94 o 
 -17   2   8     2930.13     2915.99    139.88 o 
 -16   2   8     4775.95     4685.49    138.75 o 
 -15   2   8    11220.10    11302.13    234.61 o 
 -14   2   8      338.18      321.40     61.06 o 
 -13   2   8     6752.85     6441.62    133.34 o 
 -12   2   8       91.78       45.79     42.56 o 
 -11   2   8    16524.35    16262.52    258.42 o 
 -10   2   8     2638.45     2418.77     77.76 o 
  -9   2   8      982.97     1016.77     62.21 o 
  -8   2   8    12504.28    12579.65    243.60 o 
  -7   2   8    18657.35    17361.14    395.18 o 
  -6   2   8     1022.61     1014.60    121.32 o 
  -5   2   8       59.82       21.16     55.64 o 
  -4   2   8    10790.67    10992.75    278.84 o 
  -3   2   8     2397.89     2559.80    118.48 o 
  -2   2   8     1166.16     1211.71     59.57 o 
  -1   2   8      670.34      702.37     49.17 o 
   0   2   8    30105.44    32457.39    627.60 o 
   1   2   8     6170.01     6135.73    202.30 o 
   2   2   8     3034.15     3149.08     92.29 o 
   3   2   8     8520.15     8097.97    167.75 o 
   4   2   8       87.74       15.57     41.65 o 
   5   2   8    11403.38    11147.62    215.82 o 
   6   2   8       17.83       90.48     48.18 o 
   7   2   8       19.44        3.08     68.71 o 
   8   2   8     1096.09     1096.64     88.38 o 
   9   2   8    14884.96    13712.07    260.54 o 
  10   2   8       15.33       60.84     56.79 o 
  11   2   8     6770.56     6392.67    265.30 o 
  12   2   8     2045.14     2157.03    170.77 o 
  13   2   8     2290.64     2278.87    214.02 o 
  14   2   8     1161.25      960.63    172.75 o 
  15   2   8     3869.75     3744.16    261.97 o 
  16   2   8     8339.26     7894.61    380.59 o 
  17   2   8     1784.37     2171.12    253.56 o 
  18   2   8      850.03     1113.61    221.93 o 
  19   2   8        1.25      261.23    201.67 o 
 -25   3   8       12.37      -81.75    121.74 o 
 -24   3   8        0.50      -20.73    108.46 o 
 -23   3   8      177.24      -20.20    127.89 o 
 -22   3   8      449.67      405.23    110.47 o 
 -21   3   8     8919.33     8411.03    272.49 o 
 -20   3   8       83.44       52.94     98.48 o 
 -19   3   8     4180.10     4205.67    176.41 o 
 -18   3   8      811.02      870.66    111.31 o 
 -17   3   8      315.60      256.13     84.44 o 
 -16   3   8      199.36        1.73     69.32 o 
 -15   3   8     1879.90     1962.58     95.36 o 
 -14   3   8    11784.53    11709.30    223.87 o 
 -13   3   8      367.35      331.51     51.82 o 
 -12   3   8    10377.29    10035.80    179.91 o 
 -11   3   8    12637.58    11513.66    674.16 o 
 -10   3   8     6468.60     6351.87    155.39 o 
  -9   3   8      276.64      209.02     40.79 o 
  -8   3   8      153.42      146.06     44.85 o 
  -7   3   8    18549.06    17714.27    318.38 o 
  -6   3   8      120.00       83.96     42.74 o 
  -5   3   8    29705.01    29620.85    627.59 o 
  -4   3   8     1515.97     1634.07    106.94 o 
  -3   3   8     4877.76     4891.32    164.31 o 
  -2   3   8     2041.80     2048.55    149.15 o 
  -1   3   8      142.29      183.60     43.97 o 
   0   3   8      166.78      209.23     44.79 o 
   1   3   8     5498.25     5578.15    131.76 o 
   2   3   8    22070.54    22168.53    378.29 o 
   3   3   8    26670.94    26737.17    445.26 o 
   4   3   8     7770.40     7904.18    168.97 o 
   5   3   8        9.29      -44.45     44.45 o 
   6   3   8       78.23      135.89     49.27 o 
   7   3   8     3071.28     3179.96    104.71 o 
   8   3   8     3698.67     3533.76    144.21 o 
   9   3   8     3057.54     2784.61    102.17 o 
  10   3   8     4915.64     4489.49    130.96 o 
  11   3   8      510.48      421.45     82.83 o 
  12   3   8     3256.74     3167.45    209.57 o 
  13   3   8       23.02       13.62     78.29 o 
  14   3   8      174.63      210.16     95.83 o 
  15   3   8     1790.00     2025.23    146.48 o 
  16   3   8     1425.81     1433.57    138.85 o 
  17   3   8       14.58      -20.59    103.02 o 
  18   3   8      702.29      359.40    154.96 o 
 -25   4   8      882.01      825.33    148.36 o 
 -24   4   8        1.50     -104.74    104.74 o 
 -23   4   8      263.23      127.20    127.03 o 
 -22   4   8      155.58       92.73    110.20 o 
 -21   4   8     5248.67     5522.61    217.64 o 
 -20   4   8     1001.16      878.47    149.52 o 
 -19   4   8     4393.60     4583.82    247.63 o 
 -18   4   8     3871.46     3714.15    167.26 o 
 -17   4   8     2117.24     1952.50    124.42 o 
 -16   4   8      394.14      270.68     66.41 o 
 -15   4   8     3585.58     3359.07    120.27 o 
 -14   4   8       10.79       54.59     47.30 o 
 -13   4   8    32506.57    31626.71    538.58 o 
 -12   4   8     1889.71     1743.67     93.69 o 
 -11   4   8     2518.90     2559.45     95.75 o 
 -10   4   8       82.45      -28.28     42.01 o 
  -9   4   8     1041.69      910.04     96.10 o 
  -8   4   8     2657.69     2545.70     91.41 o 
  -7   4   8     2731.31     2904.51     96.13 o 
  -6   4   8     2878.77     2924.66     97.54 o 
  -5   4   8    15251.19    14865.61    360.60 o 
  -4   4   8     8807.39     9105.97    253.28 o 
  -3   4   8     1939.24     2057.62    115.04 o 
  -2   4   8     4403.26     4647.56    170.19 o 
  -1   4   8    16914.42    17421.09    561.20 o 
   0   4   8     1502.27     1591.36     75.80 o 
   1   4   8     3531.90     3573.51    107.22 o 
   2   4   8     4061.31     4061.76    115.73 o 
   3   4   8     3761.75     4017.66    116.24 o 
   4   4   8       34.78       26.36     47.48 o 
   5   4   8    13548.52    13503.09    257.91 o 
   6   4   8      342.41      330.43     59.18 o 
   7   4   8    20649.76    20075.02    356.92 o 
   8   4   8     1442.50     1666.87    105.19 o 
   9   4   8      105.97      105.68     60.12 o 
  10   4   8     7207.35     6497.33    197.72 o 
  11   4   8     3813.08     3787.42    152.47 o 
  12   4   8       58.88      160.45     78.85 o 
  13   4   8    10035.97    10021.98    380.35 o 
  14   4   8     1461.26     1606.65    133.79 o 
  15   4   8     1584.67     1855.79    147.05 o 
  16   4   8       15.12       58.16    103.41 o 
  17   4   8        5.39     -113.23    115.17 o 
  18   4   8     3093.70     2771.85    183.31 o 
 -24   5   8       35.89     -111.81    111.81 o 
 -23   5   8     1760.71     1590.86    185.85 o 
 -22   5   8        3.09       74.85    107.24 o 
 -21   5   8      803.80      561.80    150.63 o 
 -20   5   8       84.70      119.77    171.51 o 
 -19   5   8     3682.65     3944.09    177.34 o 
 -18   5   8      519.60      472.22     98.34 o 
 -17   5   8       34.01       62.32     65.88 o 
 -16   5   8     1060.73     1250.60    108.48 o 
 -15   5   8      200.66      118.72     65.92 o 
 -14   5   8       89.55       23.72     54.10 o 
 -13   5   8     1174.42     1271.99     71.64 o 
 -12   5   8     4636.89     4271.99    110.03 o 
 -11   5   8      115.88       31.51     45.59 o 
 -10   5   8      960.78     1040.34     75.22 o 
  -9   5   8     5935.26     5664.07    157.77 o 
  -8   5   8     3151.09     3477.90    109.63 o 
  -7   5   8    13376.41    13593.30    343.14 o 
  -6   5   8      177.73      152.10     78.00 o 
  -5   5   8     1528.86     1813.34    121.93 o 
  -4   5   8      199.90       72.13    107.51 o 
  -3   5   8     8149.56     8360.06    241.71 o 
  -2   5   8      718.89      625.48    156.07 o 
  -1   5   8     1651.75     1668.32    120.67 o 
   0   5   8     3697.23     4010.41    123.69 o 
   1   5   8    17896.85    17727.83    322.66 o 
   2   5   8       12.34       47.73     53.39 o 
   3   5   8      531.42      484.95     62.16 o 
   4   5   8     5508.53     5242.65    140.09 o 
   5   5   8     1670.41     1797.68     90.85 o 
   6   5   8      512.91      544.05     67.60 o 
   7   5   8      879.64     1034.97     79.35 o 
   8   5   8    10700.54    10644.01    273.65 o 
   9   5   8      554.32      532.86    119.52 o 
  10   5   8       13.56      -11.58     73.72 o 
  11   5   8        3.59      -77.42     77.42 o 
  12   5   8     1134.00     1421.67    121.33 o 
  13   5   8     3877.94     3817.56    231.82 o 
  14   5   8       61.05       17.70     95.86 o 
  15   5   8      468.73      358.45    110.03 o 
  16   5   8       39.93      -97.66     97.66 o 
  17   5   8      562.94      650.07    182.88 o 
 -23   6   8      117.88        1.55    113.47 o 
 -22   6   8      618.53      354.35    173.12 o 
 -21   6   8     2536.55     2626.79    167.23 o 
 -20   6   8       37.60      -48.81     99.77 o 
 -19   6   8     8452.19     7986.93    251.12 o 
 -18   6   8       62.49       30.01    100.96 o 
 -17   6   8     1753.44     2049.05    138.65 o 
 -16   6   8      136.94      132.79     64.53 o 
 -15   6   8     1583.52     1943.26    106.57 o 
 -14   6   8      330.30      256.07    102.93 o 
 -13   6   8     2091.42     2148.69    113.72 o 
 -12   6   8      687.44      741.93     95.32 o 
 -11   6   8     5958.05     3594.64    196.72 o 
 -10   6   8     1462.40     1475.90    119.19 o 
  -9   6   8      172.74      166.14     86.41 o 
  -8   6   8     1662.01     1605.22    118.26 o 
  -7   6   8      650.83      928.05    135.19 o 
  -6   6   8      113.80      178.11     85.15 o 
  -5   6   8     1311.57     1649.75    116.47 o 
  -4   6   8      960.80      890.48    101.80 o 
  -3   6   8       67.73        1.78     78.16 o 
  -2   6   8     1371.06     1172.28    114.00 o 
  -1   6   8     2640.38     2336.92    154.34 o 
   0   6   8     2273.70     2195.33    134.04 o 
   1   6   8       52.25       -2.27     73.98 o 
   2   6   8      159.32       89.45     54.00 o 
   3   6   8       25.63      111.10     60.22 o 
   4   6   8     2778.14     3060.81    110.86 o 
   5   6   8    20404.20    19872.55    363.71 o 
   6   6   8     3502.25     3626.28    122.14 o 
   7   6   8      949.33     1159.31    101.01 o 
   8   6   8        5.38       13.09     72.99 o 
   9   6   8     2794.29     2915.33    115.67 o 
  10   6   8      243.44      320.42    107.88 o 
  11   6   8     1105.33     1103.05    112.72 o 
  12   6   8       58.88       42.44     89.43 o 
  13   6   8     7593.21     7284.96    235.97 o 
  14   6   8      757.28      479.15    112.85 o 
  15   6   8      645.97      870.20    123.08 o 
  16   6   8      744.85      793.57    133.46 o 
 -22   7   8      519.77      552.60    182.39 o 
 -21   7   8       38.14       40.04    160.15 o 
 -20   7   8        3.24       44.24    138.40 o 
 -19   7   8     2922.95     3273.11    245.16 o 
 -18   7   8     1260.01     1374.59    187.83 o 
 -17   7   8     2252.69     2422.30    154.75 o 
 -16   7   8     1585.17     1528.24    135.56 o 
 -15   7   8    10388.64    10519.97    483.16 o 
 -14   7   8       24.53      126.04    148.53 o 
 -13   7   8     1322.65     1209.50    198.21 o 
 -12   7   8     1983.15     2490.42    242.20 o 
 -11   7   8      882.40      832.23    168.18 o 
 -10   7   8      138.60       61.57     83.38 o 
  -9   7   8    10555.51    10732.70    303.77 o 
  -8   7   8     6164.86     6343.83    222.67 o 
  -7   7   8    17796.64    18454.82    605.49 o 
  -6   7   8     3268.83     3168.76    159.15 o 
  -5   7   8       63.44       65.00     84.89 o 
  -4   7   8      399.04      340.98     91.38 o 
  -3   7   8     3892.92     3835.41    173.96 o 
  -2   7   8     4912.28     5095.02    195.37 o 
  -1   7   8    25326.72    26587.28    607.22 o 
   0   7   8       11.48       79.89     81.02 o 
   1   7   8     5639.30     5894.29    214.03 o 
   2   7   8     3466.46     3480.95    123.69 o 
   3   7   8       19.15      -58.89     58.89 o 
   4   7   8       77.81       49.38     76.73 o 
   5   7   8     1881.99     1897.62    104.89 o 
   6   7   8     5452.11     5840.69    162.07 o 
   7   7   8    12930.77    12803.63    266.74 o 
   8   7   8     1338.63     1311.07    178.48 o 
   9   7   8       47.43      -56.23     82.59 o 
  10   7   8      911.07      767.93    107.19 o 
  11   7   8     3073.62     3176.84    209.20 o 
  12   7   8     2682.24     2390.50    184.12 o 
  13   7   8       24.81       64.30     95.55 o 
  14   7   8      888.44     1110.08    133.04 o 
  15   7   8     2103.36     2032.03    162.44 o 
 -21   8   8       64.88      195.98    170.28 o 
 -20   8   8      638.99      651.71    182.64 o 
 -19   8   8     2113.17     2418.50    224.40 o 
 -18   8   8       91.57      120.36    136.92 o 
 -17   8   8     2189.48     2829.47    252.70 o 
 -16   8   8      474.98      704.10    186.84 o 
 -15   8   8       20.45      107.75    151.74 o 
 -14   8   8      146.45      274.32    156.44 o 
 -13   8   8      307.44      295.58    159.90 o 
 -12   8   8     1231.10     1546.35    215.01 o 
 -11   8   8     1684.47     1812.52    547.29 o 
 -10   8   8     1233.91      944.88    118.40 o 
  -9   8   8    12354.49    11992.04    346.98 o 
  -8   8   8       75.48       25.72    119.74 o 
  -7   8   8      445.90      410.57    105.77 o 
  -6   8   8     2235.96     2573.60    148.97 o 
  -5   8   8      134.02       91.07    132.96 o 
  -4   8   8      273.94       72.02     93.78 o 
  -3   8   8      664.82      737.40    119.37 o 
  -2   8   8      417.15      450.11    108.69 o 
  -1   8   8     1531.74     1436.24    136.71 o 
   0   8   8      730.62      700.13    111.31 o 
   1   8   8     3154.30     3052.79    165.40 o 
   2   8   8     4710.27     4424.03    193.12 o 
   3   8   8    13273.57    12819.19    425.33 o 
   4   8   8      400.13      422.07     80.19 o 
   5   8   8      214.18      105.75     71.99 o 
   6   8   8     1166.80     1377.58    177.21 o 
   7   8   8       85.74       77.43     85.49 o 
   8   8   8      422.36      276.96     83.05 o 
   9   8   8     1245.84     1404.77    127.33 o 
  10   8   8      515.21      513.33    108.05 o 
  11   8   8     6374.45     6362.18    225.81 o 
  12   8   8      258.20      415.93    162.12 o 
  13   8   8     1119.34     1244.36    187.58 o 
  14   8   8      121.83       99.03    251.96 o 
 -17   9   8      751.32      894.15    195.73 o 
 -16   9   8      255.48      553.34    191.53 o 
 -15   9   8     1551.11     2305.81    250.10 o 
 -14   9   8      144.98       57.34    158.17 o 
 -13   9   8     1471.79     1324.91    215.26 o 
 -12   9   8      383.15      212.27    180.66 o 
 -11   9   8     4257.46     4377.08    194.19 o 
 -10   9   8       30.96       12.22    132.59 o 
  -9   9   8      435.29      329.03    101.54 o 
  -8   9   8     1771.13     1744.93    169.29 o 
  -7   9   8     5247.03     5148.16    212.21 o 
  -6   9   8       44.29      -95.52     97.04 o 
  -5   9   8     4562.00     4538.89    203.08 o 
  -4   9   8       60.40      122.21    102.99 o 
  -3   9   8     5973.69     6295.01    439.17 o 
  -2   9   8       23.80      -21.79    104.01 o 
  -1   9   8     1564.37     1651.02    145.74 o 
   0   9   8      866.29      687.56    123.37 o 
   1   9   8     6432.35     6518.06    239.88 o 
   2   9   8     2390.46     2655.26    264.93 o 
   3   9   8      572.18      626.41    120.76 o 
   4   9   8     1520.90     1878.67    298.30 o 
   5   9   8     2191.81     2248.68    122.54 o 
   6   9   8       27.18        9.20     78.29 o 
   7   9   8      654.08      483.29     90.87 o 
   8   9   8     1665.99     1950.23    149.12 o 
   9   9   8       19.40      -96.65     96.65 o 
  10   9   8     1631.98     1984.66    152.73 o 
  11   9   8     2670.90     2649.59    247.26 o 
  12   9   8      594.17      772.99    128.43 o 
  13   9   8     1125.13     1312.56    194.50 o 
 -17  10   8     2460.38     2718.28    261.47 o 
 -16  10   8        7.98       41.52    173.74 o 
 -15  10   8     2030.72     2083.88    255.05 o 
 -14  10   8     1687.87     2074.98    255.05 o 
 -13  10   8     2890.94     2947.63    263.94 o 
 -12  10   8      233.79      264.69    180.16 o 
 -11  10   8     1410.22     1528.50    155.50 o 
 -10  10   8     1435.72     1334.98    145.35 o 
  -9  10   8     7346.15     7177.70    284.70 o 
  -8  10   8      406.64      279.41    109.17 o 
  -7  10   8      120.08       18.48    110.10 o 
  -6  10   8     3300.49     3203.47    192.40 o 
  -5  10   8     3598.02     3830.34    197.40 o 
  -4  10   8      593.04      437.00    132.47 o 
  -3  10   8     2212.67     2407.21    173.44 o 
  -2  10   8        4.51      -42.07    108.20 o 
  -1  10   8       30.32      -99.33     99.33 o 
   0  10   8     1028.30      805.16    129.10 o 
   1  10   8     6991.23     7118.74    264.10 o 
   2  10   8       55.56      120.32    116.45 o 
   3  10   8      647.79      657.81    283.10 o 
   4  10   8     2831.01     2890.66    179.56 o 
   5  10   8      294.95      107.42    115.67 o 
   6  10   8     1866.25     1809.97    161.38 o 
   7  10   8      360.91      201.63     94.20 o 
   8  10   8        0.69       23.10    233.42 o 
   9  10   8     4065.39     4526.77    205.64 o 
  10  10   8     1057.21     1378.07    218.97 o 
  11  10   8      586.91      364.13    127.89 o 
 -15  11   8     1051.64     1030.08    226.87 o 
 -14  11   8      116.00      176.70    202.65 o 
 -13  11   8      294.40      420.38    195.73 o 
 -12  11   8      220.17      156.93    193.02 o 
 -11  11   8     7570.87     7942.17    321.03 o 
 -10  11   8     1329.35     1534.47    165.46 o 
  -9  11   8     2058.17     1862.85    243.93 o 
  -8  11   8      185.77      122.71    141.98 o 
  -7  11   8     1008.76      951.96    144.54 o 
  -6  11   8       18.03       16.93    117.95 o 
  -5  11   8     8816.99     9532.36    314.14 o 
  -4  11   8      184.80      165.36    115.01 o 
  -3  11   8    15505.56    14957.64    767.74 o 
  -2  11   8      159.15      131.68    114.20 o 
  -1  11   8     5766.24     5487.36    739.81 o 
   0  11   8     2399.85     2162.94    290.39 o 
   1  11   8       40.85       63.79    120.97 o 
   2  11   8     1844.55     2105.68    179.37 o 
   3  11   8     8115.23     8956.15    602.15 o 
   4  11   8      259.31      202.64    131.16 o 
   5  11   8     2653.26     2768.37    186.55 o 
   6  11   8      119.50      -10.65    122.15 o 
   7  11   8        6.34      -35.34    169.29 o 
   8  11   8      133.21      148.28    191.78 o 
 -11  12   8      307.83      208.59    212.79 o 
 -10  12   8        2.51      325.29    360.95 o 
  -9  12   8      631.36      663.84    155.00 o 
  -8  12   8       46.57      -58.85    129.47 o 
  -7  12   8       45.78      -87.34    126.28 o 
  -6  12   8      174.55      121.84    136.17 o 
  -5  12   8      277.66      237.19    134.79 o 
  -4  12   8     1215.52     1105.25    232.19 o 
  -3  12   8      394.29      491.02    144.81 o 
  -2  12   8        5.44       68.55    127.08 o 
  -1  12   8       26.41      -55.38    123.44 o 
   0  12   8       43.52       64.39    133.25 o 
   1  12   8       55.52        1.13    145.81 o 
   2  12   8      103.38      165.63    134.88 o 
   3  12   8      569.18      716.80    152.05 o 
   4  12   8      473.31      344.02    202.41 o 
   5  12   8       43.14      -39.30    183.38 o 
 -25   1   9     1066.51      908.51    146.51 o 
 -24   1   9        2.56     -109.70    109.70 o 
 -23   1   9     3572.12     4057.70    205.32 o 
 -22   1   9     1679.99     1963.36    157.35 o 
 -21   1   9      420.50      293.71    104.38 o 
 -20   1   9     6604.17     6641.61    234.43 o 
 -19   1   9      177.47      329.92    136.17 o 
 -18   1   9     4802.50     5018.41    192.02 o 
 -17   1   9     1745.50     1502.92    143.83 o 
 -16   1   9       71.37       88.46     93.37 o 
 -15   1   9     1396.79     1530.27     77.64 o 
 -14   1   9    16907.99    17020.77    275.34 o 
 -13   1   9     1719.32     1719.47     76.63 o 
 -12   1   9    14297.68    13953.06    232.87 o 
 -11   1   9     1021.60      991.32     63.37 o 
 -10   1   9     1408.27     1397.13     72.45 o 
  -9   1   9     1732.95     1652.25     76.69 o 
  -8   1   9     2118.94     2120.39     89.47 o 
  -7   1   9    17874.41    17765.19    409.17 o 
  -6   1   9    12242.05    11766.95    298.07 o 
  -5   1   9     9316.61     8856.74    244.42 o 
  -4   1   9      234.03      184.56     70.19 o 
  -3   1   9     4568.39     4420.15    159.69 o 
  -2   1   9    14679.95    14424.65    348.28 o 
  -1   1   9    16570.83    17161.52    399.05 o 
   0   1   9        9.32      -31.92     98.61 o 
   1   1   9    10450.65    10180.59    398.02 o 
   2   1   9      961.59      852.16     93.84 o 
   3   1   9      766.03      675.48     89.99 o 
   4   1   9    14171.92    13788.38    258.74 o 
   5   1   9     1610.73     1336.34    128.88 o 
   6   1   9    15013.67    14437.53    894.15 o 
   7   1   9     3729.37     3766.80    147.89 o 
   8   1   9      328.29      415.01     82.07 o 
   9   1   9     2660.02     2337.70    318.44 o 
  10   1   9      493.03      343.84    148.78 o 
  11   1   9     1063.39     1029.00    104.35 o 
  12   1   9     8001.44     8309.80    349.21 o 
  13   1   9      402.40      594.16    118.38 o 
  14   1   9      237.45      100.09    143.09 o 
  15   1   9     2924.59     2875.96    238.98 o 
  16   1   9      117.72      -69.45    143.59 o 
  17   1   9     5402.39     5286.06    331.66 o 
 -25   2   9      757.90      730.11    144.80 o 
 -24   2   9       83.36       35.73    111.46 o 
 -23   2   9      790.98      834.08    130.56 o 
 -22   2   9      745.06      605.38    127.25 o 
 -21   2   9      971.13     1016.25    132.77 o 
 -20   2   9     2849.08     3206.63    300.15 o 
 -19   2   9      394.15      531.28    107.54 o 
 -18   2   9     4485.64     4435.25    180.35 o 
 -17   2   9       37.77      -43.63     76.27 o 
 -16   2   9     7368.42     7087.35    177.62 o 
 -15   2   9      243.75      302.53     53.37 o 
 -14   2   9      134.08       64.57     55.10 o 
 -13   2   9     3192.41     2972.95    107.35 o 
 -12   2   9     2660.66     2644.33    111.17 o 
 -11   2   9       26.87       40.99     44.80 o 
 -10   2   9      517.10      546.67     53.21 o 
  -9   2   9    10044.77     9794.13    240.75 o 
  -8   2   9    25204.38    23582.94    523.56 o 
  -7   2   9     1907.12     2091.93    115.82 o 
  -6   2   9      224.31      212.62     73.54 o 
  -5   2   9       44.98       12.48     60.47 o 
  -4   2   9     3694.05     3931.49    191.04 o 
  -3   2   9     2680.21     3026.21    192.03 o 
  -2   2   9     7137.34     6926.98    213.16 o 
  -1   2   9      148.74      224.27    117.64 o 
   0   2   9     4965.45     5046.33    251.83 o 
   1   2   9     8553.31     8510.95    237.65 o 
   2   2   9     2983.31     2916.36    133.75 o 
   3   2   9      366.24      335.68     54.16 o 
   4   2   9     1295.35     1246.92     82.58 o 
   5   2   9     4148.97     3946.32    115.47 o 
   6   2   9     2025.47     2063.47     90.29 o 
   7   2   9      340.51      362.29     61.68 o 
   8   2   9      947.71      936.99     74.32 o 
   9   2   9     1170.21     1526.50    104.47 o 
  10   2   9     5034.37     4893.51    152.70 o 
  11   2   9     2540.82     2110.36    124.54 o 
  12   2   9      895.17     1213.95    147.79 o 
  13   2   9       40.93       21.82     77.72 o 
  14   2   9      132.35       76.19     89.13 o 
  15   2   9      112.93        5.53     89.39 o 
  16   2   9      227.91      266.26    114.80 o 
  17   2   9      895.17      747.92    125.67 o 
 -25   3   9     2005.03     2019.23    183.95 o 
 -24   3   9      493.61      695.48    140.56 o 
 -23   3   9     2204.94     1979.38    188.32 o 
 -22   3   9     1300.37     1238.20    199.19 o 
 -21   3   9     2703.17     2574.48    162.00 o 
 -20   3   9     2580.87     2381.91    149.34 o 
 -19   3   9     1500.66     1640.43    138.95 o 
 -18   3   9     1520.62     1408.08    127.98 o 
 -17   3   9      181.17      100.27    114.80 o 
 -16   3   9    11268.82    11259.26    242.72 o 
 -15   3   9      511.93      627.51    134.56 o 
 -14   3   9       17.08       11.96     47.69 o 
 -13   3   9       93.93       70.57     50.13 o 
 -12   3   9       60.44       -1.64     51.47 o 
 -11   3   9     2550.45     2623.96    103.10 o 
 -10   3   9     7961.80     7950.67    233.77 o 
  -9   3   9    11483.18    11192.08    257.67 o 
  -8   3   9     1824.94     1861.35     97.07 o 
  -7   3   9     4105.24     4142.95    161.86 o 
  -6   3   9     2023.93     1810.59    114.00 o 
  -5   3   9     5555.94     6107.46    199.59 o 
  -4   3   9     2289.37     2366.00    124.59 o 
  -3   3   9    16256.81    16423.10    392.18 o 
  -2   3   9     8607.21     9016.16    255.43 o 
  -1   3   9     9764.92     9887.91    270.21 o 
   0   3   9     1130.72     1272.00    107.44 o 
   1   3   9      811.28      728.50     93.31 o 
   2   3   9    10859.82    10864.91    217.55 o 
   3   3   9     1638.97     1683.27     81.77 o 
   4   3   9      308.74      361.22     58.72 o 
   5   3   9     2711.68     3040.82    105.52 o 
   6   3   9     1285.01     1409.34    117.86 o 
   7   3   9      512.76      442.24     65.25 o 
   8   3   9     3745.91     3845.61    119.84 o 
   9   3   9       42.42      -51.20     51.20 o 
  10   3   9     2721.09     2732.84    109.89 o 
  11   3   9      957.60     1201.37    111.88 o 
  12   3   9      911.97     1110.64    152.24 o 
  13   3   9     3320.04     3212.56    207.60 o 
  14   3   9     2780.46     2559.65    153.63 o 
  15   3   9     9705.57     8928.58    274.40 o 
  16   3   9     1379.05     1638.01    205.62 o 
  17   3   9     2668.87     2740.08    397.28 o 
 -24   4   9     1632.29     1485.69    160.63 o 
 -23   4   9      718.05      532.73    130.36 o 
 -22   4   9      161.98       30.51    109.92 o 
 -21   4   9     1234.42     1317.72    139.47 o 
 -20   4   9       10.53      -67.88     93.10 o 
 -19   4   9       72.67       76.89     88.09 o 
 -18   4   9     1049.44      876.11    154.71 o 
 -17   4   9     5146.36     5328.23    192.61 o 
 -16   4   9     1616.71     1799.52    105.18 o 
 -15   4   9     4615.24     4362.20    138.72 o 
 -14   4   9    11471.99    10785.01    431.67 o 
 -13   4   9     1742.10     1590.09     93.26 o 
 -12   4   9      545.18      548.26     96.37 o 
 -11   4   9     5396.63     5682.20    149.72 o 
 -10   4   9       32.30       37.58     74.33 o 
  -9   4   9      205.46      136.97     56.10 o 
  -8   4   9     3001.75     3158.86    108.48 o 
  -7   4   9      841.55     1044.52    100.59 o 
  -6   4   9     4011.30     3757.52    220.08 o 
  -5   4   9     1634.79     1729.27    239.85 o 
  -4   4   9     9148.53     9053.25    261.73 o 
  -3   4   9       30.91        9.04     70.25 o 
  -2   4   9      249.24      298.30     80.76 o 
  -1   4   9      508.25      566.82     96.38 o 
   0   4   9    11763.21    11978.13    423.10 o 
   1   4   9     1584.97     1466.71    103.06 o 
   2   4   9     2863.84     2767.25    101.02 o 
   3   4   9      222.70      246.71     57.76 o 
   4   4   9      281.20      321.85     56.66 o 
   5   4   9     3268.80     3374.24    211.93 o 
   6   4   9     3722.00     3533.35    171.43 o 
   7   4   9    15352.68    14962.07    286.43 o 
   8   4   9     2181.53     2302.41    106.06 o 
   9   4   9      529.85      530.59     90.85 o 
  10   4   9     6013.44     5709.77    188.72 o 
  11   4   9     1472.85     1790.85    125.90 o 
  12   4   9      569.66      564.99     98.80 o 
  13   4   9     1493.04     1145.24    159.40 o 
  14   4   9     2536.79     2479.22    153.94 o 
  15   4   9       93.75       71.89    101.64 o 
  16   4   9     1535.20     1619.41    165.83 o 
 -23   5   9      667.86      537.94    130.11 o 
 -22   5   9       78.19      133.04    103.19 o 
 -21   5   9     2993.56     3409.47    241.21 o 
 -20   5   9       87.49       58.85     93.65 o 
 -19   5   9      282.08      384.35    194.13 o 
 -18   5   9    14777.57    15237.24    380.69 o 
 -17   5   9     1850.90     2117.62    111.62 o 
 -16   5   9     3705.23     3517.81    166.81 o 
 -15   5   9       75.22       17.41     55.39 o 
 -14   5   9     1499.30     1714.72    112.67 o 
 -13   5   9        3.86      -61.64     61.64 o 
 -12   5   9      798.37      844.86    137.41 o 
 -11   5   9     7449.07     7267.27    229.14 o 
 -10   5   9    17286.46    16977.35   1135.85 o 
  -9   5   9      652.53      754.41    259.37 o 
  -8   5   9     1346.85     1255.43    112.83 o 
  -7   5   9       65.68      -50.78    105.28 o 
  -6   5   9     5432.58     5442.55    195.35 o 
  -5   5   9    13113.53    13537.76    350.55 o 
  -4   5   9     4305.37     4041.14    224.53 o 
  -3   5   9     2749.04     2731.46    217.98 o 
  -2   5   9       29.74      -65.29     76.32 o 
  -1   5   9      684.81      998.32    107.98 o 
   0   5   9     1634.38     1854.27     92.57 o 
   1   5   9     3013.98     3000.81    110.04 o 
   2   5   9     7893.49     8112.44    186.27 o 
   3   5   9     6273.39     6721.27    207.59 o 
   4   5   9     1277.41     1418.30     86.52 o 
   5   5   9     2383.81     2276.71    102.34 o 
   6   5   9      123.83       86.18     60.80 o 
   7   5   9     1355.96     1406.36    184.16 o 
   8   5   9     5545.32     5357.95    151.22 o 
   9   5   9     2708.26     2381.26    133.97 o 
  10   5   9      584.10      702.66    104.19 o 
  11   5   9       67.28      166.49     87.35 o 
  12   5   9     1682.40     1889.85    153.10 o 
  13   5   9     3250.74     2717.79    204.88 o 
  14   5   9      737.04      845.95    120.01 o 
  15   5   9     1171.22     1259.39    229.72 o 
  16   5   9      714.48      534.98    118.80 o 
 -22   6   9     1087.71      935.53    148.78 o 
 -21   6   9      637.97      878.73    129.12 o 
 -20   6   9      147.35      183.38    149.02 o 
 -19   6   9      146.01       24.71    122.09 o 
 -18   6   9      156.95      116.16    122.58 o 
 -17   6   9      967.33      863.02    132.59 o 
 -16   6   9       26.05      -27.90     91.06 o 
 -15   6   9     2145.67     2087.66    238.74 o 
 -14   6   9     2971.87     2979.76    236.51 o 
 -13   6   9     3219.08     3502.01    210.19 o 
 -12   6   9     6920.05     4723.57    235.52 o 
 -11   6   9      337.82      169.65     85.80 o 
 -10   6   9     2344.07     2197.96    137.34 o 
  -9   6   9     1191.46     1260.58    125.05 o 
  -8   6   9     1633.31     1556.15    131.43 o 
  -7   6   9      932.34      912.97    110.93 o 
  -6   6   9      100.97      194.73     91.02 o 
  -5   6   9     1091.95     1337.46    127.83 o 
  -4   6   9    19766.09    18956.20    675.68 o 
  -3   6   9      144.08       36.14     87.97 o 
  -2   6   9     1218.84     1424.39    126.83 o 
  -1   6   9       40.66       13.91    111.46 o 
   0   6   9     7742.36     7714.59    247.84 o 
   1   6   9        7.04      -35.27     60.49 o 
   2   6   9     6616.66     6679.25    171.83 o 
   3   6   9     3327.44     3656.34    125.52 o 
   4   6   9     5520.24     5476.44    154.14 o 
   5   6   9       92.08      136.92     87.03 o 
   6   6   9       91.99       24.63     65.66 o 
   7   6   9     1038.54      936.67     86.53 o 
   8   6   9     4628.64     4840.80    146.86 o 
   9   6   9    13679.02    13676.14    342.89 o 
  10   6   9     3793.07     3770.06    264.44 o 
  11   6   9      170.13      124.80    141.61 o 
  12   6   9      296.64      221.22     99.08 o 
  13   6   9       32.02      225.39    132.71 o 
  14   6   9     3595.85     3685.20    300.27 o 
  15   6   9      994.12      805.63    125.55 o 
 -21   7   9       53.31      370.71    173.99 o 
 -20   7   9     2144.54     2652.05    232.06 o 
 -19   7   9     1975.73     2486.22    241.21 o 
 -18   7   9       66.35       66.23    142.35 o 
 -17   7   9       12.24       89.89    100.25 o 
 -16   7   9     5074.73     4822.18    299.53 o 
 -15   7   9      385.74      208.83    157.67 o 
 -14   7   9     3778.77     3565.23    261.72 o 
 -13   7   9      615.59      320.69    196.72 o 
 -12   7   9       71.88      -45.07     86.92 o 
 -11   7   9      327.29      266.36     97.18 o 
 -10   7   9     2152.59     2259.16    377.75 o 
  -9   7   9     4310.79     4431.29    189.64 o 
  -8   7   9     1753.06     1720.16    140.97 o 
  -7   7   9     3828.02     3490.06    172.51 o 
  -6   7   9     1027.00     1039.51    125.20 o 
  -5   7   9     3773.52     3722.15    178.94 o 
  -4   7   9     2847.73     2717.91    153.46 o 
  -3   7   9     9873.66    10348.83    373.92 o 
  -2   7   9     1277.41     1584.44    200.18 o 
  -1   7   9     5930.81     5733.85    219.22 o 
   0   7   9     1633.06     1688.32    138.55 o 
   1   7   9     3681.70     3957.13    183.15 o 
   2   7   9      306.51      235.95    102.06 o 
   3   7   9      112.46      152.61     72.62 o 
   4   7   9        5.31       39.18     65.79 o 
   5   7   9     6833.83     6513.79    176.24 o 
   6   7   9     3788.80     3951.12    241.65 o 
   7   7   9      321.75      262.17     75.93 o 
   8   7   9     1507.57     1311.66    135.18 o 
   9   7   9       80.98      144.04     96.94 o 
  10   7   9      289.15      325.60     99.37 o 
  11   7   9      131.51       73.64     97.35 o 
  12   7   9     1292.84     1331.01    135.95 o 
  13   7   9     1160.37     1249.78    185.11 o 
  14   7   9     4111.93     3862.30    187.61 o 
 -20   8   9      163.75      241.70    168.55 o 
 -19   8   9      404.03      314.11    147.05 o 
 -17   8   9     1991.66     1903.71    245.41 o 
 -16   8   9     2076.90     2508.21    272.59 o 
 -15   8   9     7891.74     8757.62    418.90 o 
 -14   8   9       83.67       85.26    153.23 o 
 -13   8   9      842.69     1197.14    210.32 o 
 -12   8   9     1990.42     2146.15    162.37 o 
 -11   8   9      440.62      341.75    120.97 o 
 -10   8   9     3907.11     3561.19    178.85 o 
  -9   8   9     4143.90     4125.07    192.40 o 
  -8   8   9      498.96      599.99    119.82 o 
  -7   8   9      499.55      501.89    114.01 o 
  -6   8   9     4017.68     3815.40    188.18 o 
  -5   8   9      437.07      390.71    107.39 o 
  -4   8   9    12598.52    12572.29    352.63 o 
  -3   8   9      192.70      146.05    103.86 o 
  -2   8   9      430.19      442.84    118.23 o 
  -1   8   9       98.94      -77.55     99.95 o 
   0   8   9     1030.78     1118.22    284.70 o 
   1   8   9     5105.55     5318.24    220.45 o 
   2   8   9      753.02      898.79    123.92 o 
   3   8   9      115.98      190.70     98.62 o 
   4   8   9     4633.25     4774.28    156.13 o 
   5   8   9     1647.07     1695.87    169.40 o 
   6   8   9     1501.13     1581.46    108.92 o 
   7   8   9     9727.55    10089.96    238.70 o 
   8   8   9      593.79      420.76     88.77 o 
   9   8   9     2335.30     2423.48    254.68 o 
  10   8   9       27.13      -96.47     96.47 o 
  11   8   9     3091.54     2950.73    163.30 o 
  12   8   9       20.26     -167.68    167.68 o 
 -17   9   9      928.87     1289.32    226.87 o 
 -16   9   9      185.81      288.91    182.14 o 
 -15   9   9       15.48      226.13    182.64 o 
 -14   9   9     3954.05     4623.73    323.01 o 
 -13   9   9       26.30     -127.28    163.11 o 
 -12   9   9     1611.85     1606.45    212.05 o 
 -11   9   9      242.79      258.48    223.66 o 
 -10   9   9     1670.11     1744.47    152.84 o 
  -9   9   9        9.93      -16.74    104.89 o 
  -8   9   9       13.59       87.73    105.78 o 
  -7   9   9     1534.18     1697.09    157.89 o 
  -6   9   9     1877.61     2042.64    163.70 o 
  -5   9   9      258.35      145.21    113.93 o 
  -4   9   9      124.50      227.93    172.38 o 
  -3   9   9      804.30      839.30    127.66 o 
  -2   9   9     8001.06     8332.14    282.26 o 
  -1   9   9     3915.73     3930.72    383.68 o 
   0   9   9     1092.25     1058.63    133.28 o 
   1   9   9       35.84       47.22    108.70 o 
   2   9   9     1860.64     1686.29    157.45 o 
   3   9   9      137.89       20.32    113.55 o 
   4   9   9     2764.85     2592.88    182.84 o 
   5   9   9        0.80      -70.83    111.85 o 
   6   9   9     2863.79     2838.64    134.49 o 
   7   9   9     3206.29     3160.81    197.03 o 
   8   9   9       25.29       45.84    102.50 o 
   9   9   9     2448.20     2508.09    247.39 o 
  10   9   9      440.68      541.83    155.94 o 
  11   9   9     1297.37     1194.42    187.58 o 
 -16  10   9      933.05     1164.03    230.09 o 
 -15  10   9     1823.50     2535.40    291.13 o 
 -14  10   9        0.27       35.59    181.65 o 
 -13  10   9     3223.45     3156.21    286.43 o 
 -12  10   9      183.16      338.09    194.99 o 
 -11  10   9     2695.48     2939.81    192.95 o 
 -10  10   9      751.18      523.35    134.38 o 
  -9  10   9      569.38      612.98    133.51 o 
  -8  10   9     8254.02     8825.09    296.49 o 
  -7  10   9     1488.29     1525.97    160.98 o 
  -6  10   9      954.84     1181.64    170.16 o 
  -5  10   9        0.79      -10.28    116.28 o 
  -4  10   9      133.55       76.81    119.95 o 
  -3  10   9      299.94      150.09    139.39 o 
  -2  10   9     4035.50     4087.30    321.28 o 
  -1  10   9     2287.95     2678.54    192.06 o 
   0  10   9     2540.16     2755.66    196.33 o 
   1  10   9      314.45      248.48    125.23 o 
   2  10   9     2079.98     2148.93    257.77 o 
   3  10   9     2854.04     2527.69    187.93 o 
   4  10   9     1538.79     1761.09    161.64 o 
   5  10   9     6595.68     6978.08    261.26 o 
   6  10   9     1820.18     1982.24    265.43 o 
   7  10   9     3537.06     3593.90    288.41 o 
   8  10   9      892.61     1072.25    139.59 o 
 -13  11   9      373.93      513.56    213.28 o 
 -12  11   9     1801.13     1892.84    272.35 o 
 -11  11   9      423.49      351.16    132.51 o 
 -10  11   9       82.87      126.26    122.22 o 
  -9  11   9       89.75      183.46    121.33 o 
  -8  11   9      375.89      328.64    131.25 o 
  -7  11   9      444.00      410.72    132.50 o 
  -6  11   9      419.91      707.05    315.60 o 
  -5  11   9        3.50       17.23    118.98 o 
  -4  11   9      357.87      330.09    134.73 o 
  -3  11   9      149.43       42.37    125.95 o 
  -2  11   9      352.92      219.57    156.19 o 
  -1  11   9        1.00       99.78    175.84 o 
   0  11   9       25.98     -100.85    120.93 o 
   1  11   9        7.80       14.65    123.66 o 
   2  11   9      247.99      316.23    138.80 o 
   3  11   9      239.28      319.92    135.69 o 
   4  11   9     2000.52     1759.10    169.89 o 
   5  11   9      453.90      487.37    140.33 o 
  -8  12   9     2777.63     2552.38    408.64 o 
  -7  12   9       34.71      -36.90    132.17 o 
  -6  12   9     1144.80     1256.79    265.43 o 
  -5  12   9      879.94      933.37    159.49 o 
  -4  12   9        7.40      -16.02    131.73 o 
  -3  12   9     1058.39      741.08    160.22 o 
  -2  12   9     2294.14     2245.22    196.80 o 
  -1  12   9      105.55      192.90    199.19 o 
   0  12   9     4555.92     4677.34    242.90 o 
 -24   0  10     2589.60     2453.60    266.42 o 
 -23   0  10      963.62      786.64    189.56 o 
 -22   0  10     6094.24     6207.89    337.34 o 
 -21   0  10      521.20      346.24    148.28 o 
 -20   0  10      437.16      149.52    135.93 o 
 -19   0  10     4572.13     4651.40    271.85 o 
 -18   0  10      428.64      419.40    140.87 o 
 -17   0  10       33.69      -36.33    120.11 o 
 -16   0  10     2148.63     2175.32    182.64 o 
 -15   0  10      433.01      383.20     81.94 o 
 -14   0  10      193.84       94.96     73.94 o 
 -13   0  10       71.18      -55.99     70.33 o 
 -12   0  10     7347.01     6684.32    204.09 o 
 -11   0  10      107.72       97.53     69.70 o 
 -10   0  10     2146.29     2107.65    235.03 o 
  -9   0  10    18619.15    18591.04    616.86 o 
  -8   0  10    19798.11    20160.87    658.87 o 
  -7   0  10     9782.73     9347.29    375.16 o 
  -6   0  10    18659.93    19065.79    631.19 o 
  -5   0  10        8.59       18.04    105.28 o 
  -4   0  10       98.85      -95.40    100.59 o 
  -3   0  10     1736.68     1685.49    175.72 o 
  -2   0  10    14064.37    13448.82    475.50 o 
  -1   0  10     5632.00     5354.02    258.01 o 
   0   0  10    12760.37    12858.65    464.13 o 
   1   0  10    16916.57    16011.65    545.44 o 
   2   0  10    22831.10    22086.58    706.57 o 
   3   0  10     1321.71     1378.54    161.13 o 
   4   0  10      538.07      559.77    134.20 o 
   5   0  10    15248.50    14603.70    511.08 o 
   6   0  10     1659.45     1890.86    180.91 o 
   7   0  10       26.45      -10.38    118.13 o 
   9   0  10      170.08      355.63    124.81 o 
  10   0  10     1275.71     1409.19    159.90 o 
  12   0  10     1314.42     1393.62    172.50 o 
  13   0  10     5235.94     5247.50    286.93 o 
  14   0  10     4292.34     3682.62    256.53 o 
 -24   1  10      244.94      330.91    119.10 o 
 -23   1  10     2303.44     2605.43    186.90 o 
 -22   1  10     2571.76     2943.59    172.24 o 
 -21   1  10      185.09      156.03    103.79 o 
 -20   1  10      391.51      301.44    101.77 o 
 -19   1  10     2140.35     2234.75    146.36 o 
 -18   1  10     1531.54     1734.93    136.04 o 
 -17   1  10      807.30      651.95    103.23 o 
 -16   1  10     5755.80     5855.17    163.40 o 
 -15   1  10     6002.36     5991.75    139.45 o 
 -14   1  10      219.80      324.92     56.63 o 
 -13   1  10     9663.59     9297.52    179.87 o 
 -12   1  10      205.50       78.32     49.44 o 
 -11   1  10     2145.74     2016.22     80.57 o 
 -10   1  10     1597.31     1674.58     93.29 o 
  -9   1  10     4660.20     4546.77    171.65 o 
  -8   1  10     9513.44     8938.50    254.86 o 
  -7   1  10      557.71      484.94    153.60 o 
  -6   1  10    10626.75    11048.38    458.69 o 
  -5   1  10    10535.10    10402.47    282.51 o 
  -4   1  10      669.29      899.79    101.96 o 
  -3   1  10     1349.25     1554.00    146.80 o 
  -2   1  10     2346.98     2529.57    133.41 o 
  -1   1  10    23532.20    23476.89    678.03 o 
   0   1  10     4677.47     4843.30    246.03 o 
   1   1  10    12710.67    13138.27    486.74 o 
   2   1  10      253.67      196.90    111.46 o 
   3   1  10      814.40      756.53     99.86 o 
   4   1  10      658.51      521.02     92.84 o 
   5   1  10      822.15      746.28     97.19 o 
   6   1  10     2475.97     2659.66    179.30 o 
   7   1  10       61.19       49.79     78.73 o 
   8   1  10     9043.52     8522.30    347.35 o 
   9   1  10     1332.76     1382.51    161.63 o 
  10   1  10     2112.86      890.69    139.14 o 
  13   1  10      514.25      275.07    142.85 o 
  14   1  10     1184.00     1179.10    189.56 o 
  15   1  10     1528.56     1529.54    207.35 o 
  16   1  10      362.37      636.88    190.79 o 
 -24   2  10     3236.77     3216.17    189.35 o 
 -23   2  10       39.71      -38.07    105.56 o 
 -22   2  10      818.65     1044.03    136.60 o 
 -21   2  10        0.72      -31.81     92.01 o 
 -20   2  10     7595.57     7966.63    260.14 o 
 -19   2  10     1002.52      847.48    195.36 o 
 -18   2  10     2823.37     2786.10    151.86 o 
 -17   2  10     2316.65     2309.36    165.34 o 
 -16   2  10      444.16      420.69     75.36 o 
 -15   2  10       91.19       56.69     60.48 o 
 -14   2  10       49.27       16.89     57.31 o 
 -13   2  10     1631.43     1701.97     83.15 o 
 -12   2  10      206.25      250.46     52.79 o 
 -11   2  10     9772.13     9909.22    216.75 o 
 -10   2  10    19657.03    19194.64    355.20 o 
  -9   2  10      273.13      214.15     87.76 o 
  -8   2  10    11253.28    10994.10    295.70 o 
  -7   2  10       51.33       45.94     67.02 o 
  -6   2  10     2622.76     2861.56    188.44 o 
  -5   2  10      880.23      983.42    104.56 o 
  -4   2  10    27873.26    27835.19    611.01 o 
  -3   2  10     8273.84     8029.16    243.89 o 
  -2   2  10     3444.81     3677.96    160.69 o 
  -1   2  10     4252.83     3993.03    238.98 o 
   0   2  10    18041.71    18979.79    633.42 o 
   1   2  10     1367.50     1614.55    119.18 o 
   2   2  10     9304.19     9546.55    548.65 o 
   3   2  10      949.25      874.20    102.18 o 
   4   2  10     8166.51     7701.94    233.64 o 
   5   2  10      771.38      723.99    105.65 o 
   6   2  10     4019.48     4074.97    295.70 o 
   7   2  10       95.38       33.53    101.82 o 
   8   2  10      141.59      104.64     87.08 o 
   9   2  10     1275.35     1394.27    357.98 o 
  10   2  10      441.65      167.04    205.13 o 
  11   2  10     3951.33     3511.45    176.21 o 
  12   2  10     5996.07     5857.20    276.55 o 
  13   2  10      798.46      843.90    191.78 o 
  14   2  10     2039.70     2059.29    142.20 o 
  15   2  10      730.38      594.95    118.63 o 
 -24   3  10     1955.46     2113.72    185.60 o 
 -23   3  10      500.06      291.43    124.65 o 
 -22   3  10      127.39       22.81    115.54 o 
 -21   3  10      245.83      217.01    108.86 o 
 -20   3  10       75.20       34.29    104.91 o 
 -19   3  10     2062.54     2005.02    163.11 o 
 -18   3  10     2326.46     1948.12    137.62 o 
 -17   3  10     2049.92     2098.16    184.00 o 
 -16   3  10     1720.79     1796.37    106.49 o 
 -15   3  10       23.19       -9.48     64.01 o 
 -14   3  10     4252.59     4404.66    116.74 o 
 -13   3  10       17.13      -49.32     50.29 o 
 -12   3  10       71.15       15.95     57.13 o 
 -11   3  10     2162.55     2173.11    130.09 o 
 -10   3  10     3024.83     3146.24    113.98 o 
  -9   3  10     1322.78     1412.90    122.62 o 
  -8   3  10       55.74      142.88     78.42 o 
  -7   3  10     2775.97     2817.63    141.61 o 
  -6   3  10     3622.02     3541.95    159.70 o 
  -5   3  10    12988.66    13143.76    350.32 o 
  -4   3  10       25.88      117.35     81.25 o 
  -3   3  10      312.39      341.50     90.83 o 
  -2   3  10     1008.93      912.93    195.49 o 
  -1   3  10     2745.57     2753.64    146.53 o 
   0   3  10     2393.77     2667.35    142.26 o 
   1   3  10     1676.70     1633.17    158.17 o 
   2   3  10      379.95      289.37    129.13 o 
   3   3  10    13594.11    13073.76    334.21 o 
   4   3  10       85.89       48.77     83.29 o 
   5   3  10     1557.03     1599.62    125.57 o 
   6   3  10     7218.06     7635.29    237.74 o 
   7   3  10     1102.58     1380.92    222.05 o 
   8   3  10       91.83       83.35     83.44 o 
   9   3  10       41.95      -32.59     83.27 o 
  10   3  10     3823.17     3677.92    227.86 o 
  11   3  10     2602.28     2422.90    131.53 o 
  12   3  10      105.12      117.64    126.04 o 
  13   3  10      189.95       89.96    120.11 o 
  14   3  10      802.30      784.88    115.90 o 
  15   3  10      517.61      598.58    119.22 o 
 -23   4  10       53.15      154.28    116.31 o 
 -22   4  10     1665.43     1651.55    156.08 o 
 -21   4  10      423.51      156.81    248.25 o 
 -20   4  10     1360.56     1269.09    165.34 o 
 -19   4  10       77.93       41.62     91.98 o 
 -18   4  10     2955.81     2884.01    153.43 o 
 -17   4  10      927.81      851.73    122.11 o 
 -16   4  10      131.19       17.28     90.93 o 
 -15   4  10     1594.02     1796.94    110.03 o 
 -14   4  10      156.17        4.54     65.96 o 
 -13   4  10    11744.98    10532.46    585.97 o 
 -12   4  10     2191.60     2056.81    104.22 o 
 -11   4  10     3944.04     4134.56    131.19 o 
 -10   4  10     2943.02     3188.54    161.60 o 
  -9   4  10      687.25      629.50     72.60 o 
  -8   4  10     7325.50     7238.51    235.20 o 
  -7   4  10     1669.47     1681.77    131.67 o 
  -6   4  10     8202.52     7766.06    246.44 o 
  -5   4  10     2388.24     2198.93    139.49 o 
  -4   4  10      178.13      267.59     81.74 o 
  -3   4  10    16851.71    16082.05    783.68 o 
  -2   4  10    13572.01    13789.93    358.88 o 
  -1   4  10     1039.76     1164.93    138.15 o 
   0   4  10     3868.38     3689.14    173.49 o 
   1   4  10     7281.22     7441.75    344.64 o 
   2   4  10     3476.61     3489.43    175.22 o 
   3   4  10     4146.77     3694.09    163.10 o 
   4   4  10       87.77      109.31    152.73 o 
   5   4  10     5050.51     5002.37    187.70 o 
   6   4  10     2442.64     2081.93    133.31 o 
   7   4  10       17.24      -84.09     84.09 o 
   8   4  10     2058.82     1995.30    135.39 o 
   9   4  10     5291.78     4793.85    397.28 o 
  10   4  10     1189.69     1265.18    113.72 o 
  11   4  10      713.34      757.98    106.46 o 
  12   4  10      148.30      332.15    129.25 o 
  13   4  10      669.67      645.53    143.09 o 
  14   4  10     1864.79     2186.98    154.11 o 
 -22   5  10     1218.34     1109.85    148.67 o 
 -21   5  10     1319.96     1386.53    142.21 o 
 -20   5  10     1165.74     1047.33    135.55 o 
 -19   5  10     2614.13     2621.60    155.64 o 
 -18   5  10     1777.72     1945.35    205.25 o 
 -17   5  10      409.08      425.10     80.66 o 
 -16   5  10     2632.31     2742.60    156.48 o 
 -15   5  10     1569.83     1477.51    183.25 o 
 -14   5  10     1162.99      909.81    173.49 o 
 -13   5  10     1337.25     1126.30    395.42 o 
 -12   5  10     3607.08     3400.27    167.21 o 
 -11   5  10      411.56      261.79     94.76 o 
 -10   5  10      752.66      668.31    109.16 o 
  -9   5  10      414.00      366.34     96.13 o 
  -8   5  10     3424.47     3811.37    174.17 o 
  -7   5  10      573.12      599.16    105.55 o 
  -6   5  10       94.78       59.39     88.92 o 
  -5   5  10      762.98      803.93    112.18 o 
  -4   5  10      104.41       72.10     89.58 o 
  -3   5  10      323.69      319.41    115.78 o 
  -2   5  10     2903.96     3034.00    188.57 o 
  -1   5  10       57.08      102.95     90.79 o 
   0   5  10      451.99      372.92    100.02 o 
   1   5  10      918.80      890.19    115.65 o 
   2   5  10      784.66      479.09    102.83 o 
   3   5  10     3944.64     3682.16    275.44 o 
   4   5  10     3192.17     3089.94    158.06 o 
   5   5  10      133.69       64.19     91.81 o 
   6   5  10     1132.31     1253.53    122.50 o 
   7   5  10      354.90      356.88    101.54 o 
   8   5  10     6486.99     6142.67    218.44 o 
   9   5  10      323.13      496.32     93.69 o 
  10   5  10        4.20      113.91    130.98 o 
  11   5  10     1341.59     1563.33    133.09 o 
  12   5  10     4880.64     5022.36    267.65 o 
  13   5  10      160.28       69.94    125.79 o 
  14   5  10        2.91     -124.06    124.06 o 
 -21   6  10     1860.01     1945.23    240.71 o 
 -20   6  10      244.08      316.83    151.99 o 
 -19   6  10      127.84      294.84    157.92 o 
 -18   6  10      528.85      522.70    153.47 o 
 -17   6  10      523.72      563.28    128.64 o 
 -16   6  10     1048.53     1711.69    231.82 o 
 -15   6  10     1075.93     1306.87    209.33 o 
 -14   6  10     2320.12     2869.78    246.15 o 
 -13   6  10     2046.93     1952.55    256.65 o 
 -12   6  10      433.96      217.38     97.80 o 
 -11   6  10      195.26       87.70     98.03 o 
 -10   6  10     3694.41     3282.98    168.12 o 
  -9   6  10     7664.08     7530.92    252.36 o 
  -8   6  10     6605.80     6753.57    238.08 o 
  -7   6  10     2829.86     3040.06    162.86 o 
  -6   6  10     3756.66     3428.24    175.16 o 
  -5   6  10     1776.83     1709.69    141.55 o 
  -4   6  10     1976.24     1970.49    152.32 o 
  -3   6  10      820.18      977.88    120.82 o 
  -2   6  10     1617.17     2094.38    145.07 o 
  -1   6  10     2058.58     2113.85    154.95 o 
   0   6  10    13494.63    13339.68    361.66 o 
   1   6  10     7081.36     7446.62    384.30 o 
   2   6  10       81.63       51.30     88.65 o 
   3   6  10      721.38      543.45    135.31 o 
   4   6  10     4351.71     4166.43    185.76 o 
   5   6  10     2562.71     2509.93    153.66 o 
   6   6  10      529.00      551.13    111.35 o 
   7   6  10     3380.57     3253.27    173.74 o 
   8   6  10        1.77       52.30    105.46 o 
   9   6  10       35.06       81.91     93.23 o 
  10   6  10      736.46      866.77    119.09 o 
  11   6  10      180.69      306.81    104.47 o 
  12   6  10       34.41        2.85     93.14 o 
  13   6  10       36.66       51.90    133.70 o 
 -20   7  10     2439.44     2661.44    253.07 o 
 -19   7  10      539.63      553.84    173.49 o 
 -17   7  10       30.93     -166.32    166.32 o 
 -16   7  10     3289.16     3421.89    281.74 o 
 -15   7  10     1733.84     1941.03    236.02 o 
 -14   7  10     3911.82     3790.87    288.41 o 
 -13   7  10      979.34      925.51    123.54 o 
 -12   7  10      257.72      190.89    102.23 o 
 -11   7  10     1022.15      899.51    126.39 o 
 -10   7  10     1393.57     1502.58    139.83 o 
  -9   7  10     1712.13     1871.01    215.26 o 
  -8   7  10      124.28      132.97    103.40 o 
  -7   7  10     1413.18     1695.01    151.54 o 
  -6   7  10     1213.12     1265.08    190.30 o 
  -5   7  10     2454.92     2686.24    165.42 o 
  -4   7  10      863.65      824.07    128.58 o 
  -3   7  10     2306.18     2374.23    165.10 o 
  -2   7  10       31.78       -7.21     94.15 o 
  -1   7  10     9459.54     9619.72    299.72 o 
   0   7  10      554.22      521.65    119.15 o 
   1   7  10      576.89      410.35    107.95 o 
   2   7  10     2042.84     2144.15    150.64 o 
   3   7  10     1362.98     1455.09    145.12 o 
   4   7  10     1615.21     1522.88    146.68 o 
   5   7  10      215.30      190.56    110.00 o 
   6   7  10     2995.25     2857.06    172.48 o 
   7   7  10     5181.96     5334.76    217.14 o 
   8   7  10     1824.65     1972.46    129.37 o 
   9   7  10      908.20      870.02    117.57 o 
  10   7  10     5948.45     5955.74    234.66 o 
  11   7  10     2080.53     2439.66    164.07 o 
  12   7  10      170.82      162.14    153.10 o 
 -17   8  10     1334.55     2047.05    249.12 o 
 -16   8  10       12.39      -97.87    159.16 o 
 -15   8  10      603.27      644.29    211.80 o 
 -14   8  10     1385.93     1359.76    224.16 o 
 -13   8  10      729.46      822.97    198.95 o 
 -12   8  10     2655.18     2850.84    171.63 o 
 -11   8  10     3618.67     3823.51    192.05 o 
 -10   8  10     1819.63     1689.55    154.02 o 
  -9   8  10      783.78      840.30    133.59 o 
  -8   8  10     1750.86     1758.66    156.11 o 
  -7   8  10     8565.83     9374.25    304.01 o 
  -6   8  10     1856.74     1937.82    161.45 o 
  -5   8  10       51.38      126.55    107.08 o 
  -4   8  10     7565.54     7767.02    270.91 o 
  -3   8  10     2043.45     2382.87    177.92 o 
  -2   8  10     3431.40     3801.47    196.75 o 
  -1   8  10      536.98      484.94    114.28 o 
   0   8  10      371.96      399.38    116.61 o 
   1   8  10     2448.33     2712.48    187.33 o 
   2   8  10     9577.15     9127.94    299.44 o 
   3   8  10      447.63      573.97    321.78 o 
   4   8  10      161.47      104.39    112.90 o 
   5   8  10      894.15     1164.72    182.88 o 
   6   8  10        2.65      -12.62    109.30 o 
   7   8  10      348.16      417.61    243.68 o 
   8   8  10      669.16     1162.16    130.31 o 
   9   8  10       11.12       -3.80    101.92 o 
  10   8  10     1251.43     1449.89    141.33 o 
 -17   9  10      176.62        2.97    178.68 o 
 -16   9  10     3724.77     3776.29    298.54 o 
 -15   9  10      462.72      156.44    191.04 o 
 -14   9  10     4016.98     4118.82    308.92 o 
 -13   9  10        6.10      127.28    177.45 o 
 -12   9  10     7579.07     8465.85    462.77 o 
 -11   9  10     1104.22      983.69    144.78 o 
 -10   9  10     1658.46     1713.40    423.72 o 
  -9   9  10      738.21      786.26    129.88 o 
  -8   9  10     1559.98     1291.95    151.62 o 
  -7   9  10      293.75      364.12    124.64 o 
  -6   9  10     1930.23     2013.33    173.42 o 
  -5   9  10      115.33      -35.65    288.91 o 
  -4   9  10      896.96      912.23    136.93 o 
  -3   9  10     2036.55     2310.72    183.79 o 
  -2   9  10     3257.77     3278.52    290.51 o 
  -1   9  10      360.97      282.49    121.91 o 
   0   9  10      817.38      980.92    137.88 o 
   1   9  10      769.34      759.94    143.25 o 
   2   9  10     2554.95     2611.56    184.65 o 
   3   9  10      651.47      599.90    287.67 o 
   4   9  10     6516.69     7001.05    263.76 o 
   5   9  10     2575.21     2796.48    195.89 o 
   6   9  10     4326.18     4145.39    393.69 o 
   7   9  10      420.56      279.59    300.15 o 
   8   9  10     3786.54     4012.30    297.31 o 
 -14  10  10       73.52      332.15    216.00 o 
 -13  10  10      715.65      967.30    230.58 o 
 -12  10  10        0.29      -67.96    186.34 o 
 -11  10  10      287.18      113.58    123.98 o 
 -10  10  10       77.60       86.13    121.36 o 
  -9  10  10      252.14      215.07    124.17 o 
  -8  10  10      211.39      282.15    129.89 o 
  -7  10  10      913.07      862.93    151.62 o 
  -6  10  10      548.53      412.26    136.27 o 
  -5  10  10     2595.42     2520.03    194.08 o 
  -4  10  10       61.26       -4.68    111.31 o 
  -3  10  10     1765.35     1830.30    171.25 o 
  -2  10  10        5.87       -4.55    114.94 o 
  -1  10  10      123.82      209.23    128.61 o 
   0  10  10      197.72      152.67    172.63 o 
   1  10  10     1143.87     1099.47    173.00 o 
   2  10  10       20.40       80.07    126.07 o 
   3  10  10      145.44       55.82    123.54 o 
   4  10  10      103.58      166.99    119.57 o 
   5  10  10     1242.16     1356.89    215.51 o 
   6  10  10      252.50      -16.56    181.89 o 
 -10  11  10     2443.65     2283.12    422.73 o 
  -9  11  10     3450.32     3923.39    220.48 o 
  -8  11  10      901.03      667.40    156.46 o 
  -7  11  10        3.23       -1.91    149.27 o 
  -6  11  10      150.02      353.01    141.50 o 
  -5  11  10     4676.67     5033.74    244.83 o 
  -4  11  10       20.29       21.60    128.40 o 
  -3  11  10     1200.71     1324.03    171.77 o 
  -2  11  10       13.48      -78.42    128.78 o 
  -1  11  10     1877.91     2021.20    372.93 o 
   0  11  10     4727.67     4142.89    229.24 o 
   1  11  10       74.59      116.56    142.85 o 
   2  11  10     1591.16     2167.16    276.30 o 
 -23   1  11     2064.50     2475.17    179.19 o 
 -22   1  11       66.64       28.97    189.68 o 
 -21   1  11      224.10      229.55    107.62 o 
 -20   1  11      108.85      173.49    101.77 o 
 -19   1  11      843.05      844.10    172.50 o 
 -18   1  11     5710.87     5787.45    211.97 o 
 -17   1  11      117.42      198.78     90.86 o 
 -16   1  11     1884.30     2056.27    111.81 o 
 -15   1  11      572.95      492.16     67.44 o 
 -14   1  11       61.59       86.11     57.34 o 
 -13   1  11      509.78      494.36     74.80 o 
 -12   1  11     6103.77     6253.82    172.01 o 
 -11   1  11     1730.94     1911.53    103.00 o 
 -10   1  11     4233.97     4099.53    173.13 o 
  -9   1  11    13039.46    12833.31    338.14 o 
  -8   1  11     2658.91     2450.33    142.09 o 
  -7   1  11     2529.00     2672.23    174.73 o 
  -6   1  11     2344.77     2269.86    139.76 o 
  -5   1  11     1554.34     1837.02    137.30 o 
  -4   1  11     4244.79     4257.34    180.66 o 
  -3   1  11     4895.11     5152.24    195.40 o 
  -2   1  11      377.91      275.76     92.87 o 
  -1   1  11     4740.84     5279.61    200.08 o 
   0   1  11     6501.73     6416.76    221.87 o 
   1   1  11     3642.47     3561.97    166.32 o 
   2   1  11     1565.91     1840.37    136.21 o 
   3   1  11     1605.30     1517.89    130.16 o 
   4   1  11      300.39      197.96    129.25 o 
   5   1  11      683.42      687.74    104.98 o 
   6   1  11     4027.76     3967.50    172.70 o 
   7   1  11       35.70      105.88     88.10 o 
   8   1  11     7688.84     8186.78    253.60 o 
   9   1  11     1403.93     1337.35    147.91 o 
  10   1  11     1359.77     1704.27    190.54 o 
  13   1  11      825.64      761.93    174.73 o 
  14   1  11     2017.37     2044.09    223.66 o 
 -23   2  11       21.04       87.20    183.87 o 
 -22   2  11     1947.12     2227.64    262.09 o 
 -21   2  11       55.87       28.91     99.76 o 
 -20   2  11      316.00      142.95    105.98 o 
 -19   2  11     1072.02      947.94    167.81 o 
 -18   2  11     1947.93     2129.26    150.54 o 
 -17   2  11      298.54      347.95     92.60 o 
 -16   2  11     4916.81     5259.52    182.06 o 
 -15   2  11      807.13      826.44    105.14 o 
 -14   2  11      265.10      250.62     68.62 o 
 -13   2  11       13.68        4.25     52.43 o 
 -12   2  11     5272.68     5457.34    158.33 o 
 -11   2  11       40.86       84.69     63.59 o 
 -10   2  11     2200.76     2070.42    134.52 o 
  -9   2  11       33.01       46.56     83.25 o 
  -8   2  11     8967.81     8556.58    263.40 o 
  -7   2  11      817.94      633.08    101.78 o 
  -6   2  11     5460.42     5501.24    205.86 o 
  -5   2  11       12.99      -10.50     79.34 o 
  -4   2  11    10157.60    10314.62    295.45 o 
  -3   2  11      196.62      126.96     87.11 o 
  -2   2  11     9167.67     8797.41    381.58 o 
  -1   2  11     1616.99     2119.71    208.34 o 
   0   2  11     3231.78     2855.22    150.97 o 
   1   2  11      729.80      650.60    103.53 o 
   2   2  11     4245.17     4048.97    175.96 o 
   3   2  11      331.17      557.52    100.59 o 
   4   2  11       51.75      175.52     88.64 o 
   5   2  11       88.92        8.13    105.03 o 
   6   2  11    11187.19    11011.63    306.42 o 
   7   2  11       59.20      -64.63    133.21 o 
   8   2  11     2658.30     2359.28    245.29 o 
   9   2  11      270.07      396.10    170.65 o 
  10   2  11     2875.65     2645.13    214.52 o 
  13   2  11      338.11      160.15    140.13 o 
 -22   3  11     2791.58     3412.71    220.57 o 
 -21   3  11     4918.67     5069.33    216.79 o 
 -20   3  11       33.28      -11.17    108.00 o 
 -19   3  11        9.05      -87.90     96.02 o 
 -18   3  11       72.10      -30.09     90.32 o 
 -17   3  11     1182.62     1056.07    120.82 o 
 -16   3  11     3396.10     3424.96    135.20 o 
 -15   3  11     2464.15     2331.39    112.81 o 
 -14   3  11     6954.50     7119.35    161.03 o 
 -13   3  11     1066.39     1257.33    173.50 o 
 -12   3  11       65.13       52.52     74.07 o 
 -11   3  11     3066.79     3020.65    166.82 o 
 -10   3  11       12.49       35.43     90.78 o 
  -9   3  11     5307.13     4801.09    192.79 o 
  -8   3  11     2494.19     2393.24    145.74 o 
  -7   3  11    15420.97    14971.61    842.50 o 
  -6   3  11       23.15      115.28     88.75 o 
  -5   3  11    19139.02    19332.99    633.05 o 
  -4   3  11      146.24      104.99     90.57 o 
  -3   3  11     4646.43     4748.92    189.60 o 
  -2   3  11       58.25       86.12     91.62 o 
  -1   3  11    14530.01    14432.24    375.57 o 
   0   3  11        2.05      -63.64     75.88 o 
   1   3  11    14023.80    13514.93    384.80 o 
   2   3  11     4570.38     4982.44    196.89 o 
   3   3  11      819.32      877.43    131.23 o 
   4   3  11     4602.79     4463.87    247.76 o 
   5   3  11      499.37      474.76    104.04 o 
   6   3  11     6876.11     7166.84    239.02 o 
   7   3  11      113.26       61.18     94.42 o 
   8   3  11     5104.75     4682.04    188.37 o 
   9   3  11      109.31       37.59     93.87 o 
  10   3  11       88.25     -111.21    136.17 o 
  11   3  11     6458.84     6035.38    306.70 o 
 -22   4  11        1.79     -107.05    107.05 o 
 -21   4  11      170.07       77.30    102.10 o 
 -20   4  11     2339.50     2184.51    162.25 o 
 -19   4  11      927.19     1104.85    131.26 o 
 -18   4  11      533.28      252.19    103.63 o 
 -17   4  11       38.75      -72.72     72.72 o 
 -16   4  11       36.31      -67.78     70.17 o 
 -14   4  11      605.34      356.92    102.39 o 
 -13   4  11     4971.42     4931.33    213.53 o 
 -12   4  11     1252.09     1059.80    123.14 o 
 -11   4  11     1528.76     1330.85    152.36 o 
 -10   4  11     2234.80     2058.99    144.78 o 
  -9   4  11     4912.75     4838.11    198.10 o 
  -8   4  11     2456.98     2544.07    152.32 o 
  -7   4  11    10439.85     9820.82    293.09 o 
  -6   4  11     3469.13     3583.30    268.27 o 
  -5   4  11      252.47      129.35     96.55 o 
  -4   4  11     2595.93     2431.93    151.17 o 
  -3   4  11     4247.58     4328.85    184.48 o 
  -2   4  11     2035.78     2331.43    167.44 o 
  -1   4  11       45.73       57.90     91.52 o 
   0   4  11      931.99     1134.36    122.81 o 
   1   4  11     5805.08     6226.12    224.98 o 
   2   4  11     1077.03     1057.22    125.62 o 
   3   4  11     6674.96     6390.43    225.55 o 
   4   4  11     1923.02     1836.31    151.99 o 
   5   4  11      637.05      558.33    110.72 o 
   6   4  11      619.38      780.22    113.75 o 
   7   4  11     1708.70     1894.78    149.64 o 
   8   4  11       24.24      -13.50     97.08 o 
   9   4  11     2970.26     3163.88    237.01 o 
  10   4  11       15.87      -30.89    139.63 o 
  11   4  11      690.72      486.37    173.49 o 
 -21   5  11      168.32       43.50    166.08 o 
 -20   5  11     3546.07     3548.67    272.84 o 
 -19   5  11      527.58      755.50    179.67 o 
 -18   5  11     1648.43     1850.58    212.54 o 
 -17   5  11     2307.16     2648.24    175.67 o 
 -16   5  11      600.14      531.84    180.16 o 
 -15   5  11     1554.81     1802.63    224.90 o 
 -14   5  11    10004.49     6982.67    312.14 o 
 -13   5  11      346.88      237.23    102.90 o 
 -12   5  11     2224.23     2164.73    151.60 o 
 -11   5  11     4570.38     4677.42    197.70 o 
 -10   5  11     5244.92     5116.00    207.73 o 
  -9   5  11     2453.44     2372.83    157.43 o 
  -8   5  11       42.85       29.25     94.00 o 
  -7   5  11     3609.67     3270.38    172.95 o 
  -6   5  11    12273.18    12032.35    341.54 o 
  -5   5  11       15.11      -67.73     90.05 o 
  -4   5  11     6337.95     6014.62    223.68 o 
  -3   5  11     5127.65     5328.33    213.93 o 
  -2   5  11      841.58      788.86    117.52 o 
  -1   5  11     1666.73     1598.26    140.10 o 
   0   5  11     4141.80     3949.53    186.46 o 
   1   5  11       62.39      -73.84    155.82 o 
   2   5  11      283.89      239.91    101.97 o 
   3   5  11     2321.87     2271.28    193.76 o 
   4   5  11    20567.60    19559.20    478.55 o 
   5   5  11       27.49        4.57     88.59 o 
   6   5  11      559.58      575.54    117.85 o 
   7   5  11      112.57       94.54    101.00 o 
   8   5  11     2842.65     2674.58    289.52 o 
   9   5  11       56.12     -145.56    145.56 o 
  10   5  11     7310.41     6566.24    340.80 o 
  11   5  11      449.94      485.63    165.83 o 
 -20   6  11      940.70      854.61    198.21 o 
 -19   6  11      150.81      176.21    162.12 o 
 -17   6  11     7534.70     8006.81    403.58 o 
 -16   6  11     5392.02     5691.37    340.56 o 
 -15   6  11      529.91      374.66    174.48 o 
 -14   6  11       68.61      134.20    171.51 o 
 -13   6  11      491.39      515.02    115.89 o 
 -12   6  11     1132.43      972.78    158.79 o 
 -11   6  11      946.10     1122.34    198.95 o 
 -10   6  11    10166.96     9816.87    305.71 o 
  -9   6  11     1500.47     1634.73    148.60 o 
  -8   6  11     1763.38     1806.48    367.99 o 
  -7   6  11      670.31      564.73    120.33 o 
  -6   6  11        8.43       -4.05    143.71 o 
  -5   6  11      469.43      394.60    110.91 o 
  -4   6  11      705.40      536.96    125.92 o 
  -3   6  11       23.21      -36.91    105.53 o 
  -2   6  11     5491.48     5849.27    227.89 o 
  -1   6  11     8784.68     8558.08    283.07 o 
   0   6  11     2743.58     2503.56    163.56 o 
   1   6  11      353.05      376.89    166.57 o 
   2   6  11      837.08      904.32    132.10 o 
   3   6  11       14.44      -89.98    100.04 o 
   4   6  11      869.00      817.08    145.94 o 
   5   6  11     1263.32     1182.78    134.73 o 
   6   6  11      370.16      304.58    122.33 o 
   7   6  11     4834.29     4734.69    208.29 o 
   8   6  11     2540.51     2508.40    165.37 o 
   9   6  11        2.35       52.64    153.47 o 
  10   6  11      459.33      500.95    181.65 o 
  11   6  11       53.56      111.95    162.12 o 
 -17   7  11        0.59       27.68    169.54 o 
 -16   7  11       33.29       20.76    189.80 o 
 -15   7  11      135.73      184.61    195.98 o 
 -14   7  11     2457.77     2950.59    288.66 o 
 -13   7  11     1727.87     1694.53    187.21 o 
 -12   7  11      457.57      531.82    139.88 o 
 -11   7  11      157.84      116.00    108.93 o 
 -10   7  11      791.86      711.19    121.51 o 
  -9   7  11      841.13      770.63    143.09 o 
  -8   7  11      323.17      109.23    112.20 o 
  -7   7  11      279.39        3.24    111.17 o 
  -6   7  11      907.20      998.61    138.53 o 
  -5   7  11     6701.04     7014.80    257.38 o 
  -4   7  11     2026.35     2173.66    423.47 o 
  -3   7  11      161.78      100.31    111.32 o 
  -2   7  11      164.71       70.01    107.50 o 
  -1   7  11      631.73      641.46    155.08 o 
   0   7  11      138.08      173.14    145.07 o 
   1   7  11     1897.66     1964.48    515.53 o 
   2   7  11     6835.05     6759.96    317.45 o 
   3   7  11      252.24      195.94    116.38 o 
   4   7  11        7.08      -28.28    106.64 o 
   5   7  11      776.97      488.58    125.54 o 
   6   7  11      342.04      532.84    124.10 o 
   7   7  11      192.57      -78.99    112.09 o 
   8   7  11     1497.01     2229.94    249.61 o 
   9   7  11      148.82       92.18    176.46 o 
 -17   8  11     1584.06     2443.96    277.78 o 
 -16   8  11     1416.48     1456.89    239.48 o 
 -15   8  11     4312.02     3997.48    310.90 o 
 -14   8  11      260.10      160.89    173.99 o 
 -13   8  11      808.41     1179.35    227.37 o 
 -12   8  11      105.02      -42.57    119.03 o 
 -11   8  11      516.88      597.25    129.27 o 
 -10   8  11      101.44       95.55    107.56 o 
  -9   8  11     1631.51     2192.58    412.23 o 
  -8   8  11     8675.94     8837.80    300.66 o 
  -7   8  11     1111.21     1231.38    149.43 o 
  -6   8  11       46.58      -46.32    115.42 o 
  -5   8  11      272.89      198.15    118.63 o 
  -4   8  11        4.91      -56.76    130.86 o 
  -3   8  11     1340.10     1596.61    195.24 o 
  -2   8  11     4023.45     3899.53    278.40 o 
  -1   8  11      221.41      319.83    122.95 o 
   0   8  11     1375.58     1415.35    159.02 o 
   1   8  11     2414.99     2595.42    173.26 o 
   2   8  11      878.56      784.97    141.28 o 
   3   8  11      170.76      256.81    124.83 o 
   4   8  11      118.08     -126.91    126.91 o 
   5   8  11     1883.91     2215.08    179.01 o 
   6   8  11     4547.11     4193.55    214.40 o 
   7   8  11     1485.08     1316.08    158.05 o 
 -15   9  11      420.85       60.55    191.78 o 
 -14   9  11     2384.42     3222.45    316.34 o 
 -13   9  11       28.04       -6.43    182.64 o 
 -12   9  11     2480.00     2668.36    334.38 o 
 -11   9  11      231.80      173.53    125.95 o 
 -10   9  11     4302.78     4161.81    367.00 o 
  -9   9  11       33.21      -58.91    123.23 o 
  -8   9  11      418.94      313.75    129.45 o 
  -7   9  11     2250.23     2518.77    307.32 o 
  -6   9  11       78.79      -43.47    113.74 o 
  -5   9  11      204.01      240.97    194.37 o 
  -4   9  11     1800.92     1800.46    178.06 o 
  -3   9  11     2485.06     2426.04    193.39 o 
  -2   9  11     1521.41     1706.41    172.05 o 
  -1   9  11      215.99      138.55    124.31 o 
   0   9  11     8029.86     7979.55    285.52 o 
   1   9  11        3.82      156.51    127.77 o 
   2   9  11      278.06      333.85    130.63 o 
   3   9  11      205.11      269.57    129.81 o 
   4   9  11      311.34      326.34    205.37 o 
   5   9  11      193.81      -43.19    126.93 o 
 -11  10  11     2801.27     2868.39    209.54 o 
 -10  10  11       70.07      -83.46    134.97 o 
  -9  10  11     2597.82     2996.90    386.65 o 
  -8  10  11        7.23     -126.88    126.88 o 
  -7  10  11     1433.68     1454.63    175.26 o 
  -6  10  11     6287.10     7052.98    288.26 o 
  -5  10  11        3.04       43.02    132.86 o 
  -4  10  11     2044.11     1903.55    371.08 o 
  -3  10  11        1.05      -33.30    127.13 o 
  -2  10  11      459.50      246.01    140.05 o 
  -1  10  11     2095.19     2153.69    188.65 o 
   0  10  11      110.65      -59.19    170.53 o 
   1  10  11      356.89      177.75    141.84 o 
   2  10  11     1102.20     1419.07    247.14 o 
 -22   0  12     3217.15     3466.13    267.16 o 
 -21   0  12    12379.31    12692.32    507.62 o 
 -20   0  12      176.37      127.03    131.48 o 
 -19   0  12       26.79      108.25    144.33 o 
 -18   0  12      556.38      550.13    154.46 o 
 -17   0  12     1475.17     1526.33    186.59 o 
 -16   0  12      873.61     1007.14    242.69 o 
 -15   0  12    24505.51    24918.72    558.20 o 
 -14   0  12     8836.25     8957.98    267.04 o 
 -13   0  12     5685.69     5855.22    301.76 o 
 -12   0  12     1355.93     1487.28    183.87 o 
 -11   0  12     2715.02     2333.73    204.63 o 
 -10   0  12     4888.06     4288.85    259.00 o 
  -9   0  12     1363.00     1653.36    192.27 o 
  -8   0  12      847.01      876.85    165.58 o 
  -7   0  12    25572.67    24459.11    802.71 o 
  -6   0  12      111.89      324.74    144.08 o 
  -5   0  12    13667.29    13529.63    514.30 o 
  -4   0  12       83.70       50.66    133.21 o 
  -3   0  12     4743.24     4111.41    262.71 o 
  -2   0  12       29.41      112.70    132.22 o 
  -1   0  12      668.08      482.42    155.20 o 
   0   0  12       18.04      -79.33    131.23 o 
   1   0  12       44.54      165.83    145.32 o 
   2   0  12     4151.60     3956.94    261.72 o 
   3   0  12    25650.51    25439.26    826.93 o 
   4   0  12     5214.83     5153.84    295.58 o 
   5   0  12     5118.71     5134.56    297.31 o 
   7   0  12       10.85       97.37    126.78 o 
   8   0  12      854.49      988.80    169.29 o 
   9   0  12    11325.70    10233.04    419.15 o 
 -22   1  12       86.10       41.21    113.63 o 
 -21   1  12      492.28      260.97    128.88 o 
 -20   1  12      232.59      279.75    109.58 o 
 -19   1  12      348.74       78.44    102.32 o 
 -18   1  12       34.12      -14.45    103.30 o 
 -17   1  12      166.17       77.00     93.41 o 
 -16   1  12      672.54      589.09    137.68 o 
 -15   1  12      929.06     1024.50     81.71 o 
 -14   1  12        6.15       11.28     69.94 o 
 -13   1  12     1449.52     1568.01    107.13 o 
 -12   1  12       31.78        9.52     88.90 o 
 -11   1  12     1092.05     1257.48    127.22 o 
 -10   1  12     3346.77     3390.97    172.20 o 
  -9   1  12       16.34        1.72     90.32 o 
  -8   1  12     1068.99      998.13    193.26 o 
  -7   1  12       39.95      -48.54     84.58 o 
  -6   1  12       29.31       15.73     92.27 o 
  -5   1  12     1477.74     1492.15    139.01 o 
  -4   1  12        6.67      -78.21     89.97 o 
  -3   1  12      730.48      776.27    113.23 o 
  -2   1  12     3605.74     3762.92    175.96 o 
  -1   1  12     4025.96     4219.38    241.08 o 
   0   1  12     1108.10     1143.19    128.78 o 
   1   1  12      947.82     1104.93    126.26 o 
   2   1  12      467.18      516.65    112.28 o 
   3   1  12     1026.61     1078.52    181.89 o 
   4   1  12     1458.65     1412.39    132.98 o 
   5   1  12       57.58        2.44    106.15 o 
   6   1  12      460.87      555.62    112.19 o 
   7   1  12     4153.00     4242.25    191.23 o 
   8   1  12      148.48      131.46    100.28 o 
   9   1  12     3765.68     3665.81    256.78 o 
  10   1  12       50.34       14.09    137.41 o 
 -21   2  12        1.95      -53.02    100.56 o 
 -20   2  12      618.17      712.46    123.25 o 
 -19   2  12     5200.73     5377.74    212.41 o 
 -18   2  12       16.15      -94.05     94.05 o 
 -17   2  12     3297.62     3407.75    167.55 o 
 -16   2  12      956.43      796.08     93.85 o 
 -15   2  12     3913.85     3787.88    174.05 o 
 -14   2  12     1563.45     1490.97    229.35 o 
 -13   2  12     5780.68     6375.09    221.45 o 
 -12   2  12      664.77      733.08    112.66 o 
 -11   2  12     2952.98     2901.45    162.19 o 
 -10   2  12     3332.05     3503.19    174.18 o 
  -9   2  12     4061.33     3780.78    175.86 o 
  -8   2  12     3805.70     3507.49    174.80 o 
  -7   2  12       20.94       44.95     86.27 o 
  -6   2  12      877.05      859.06    120.89 o 
  -5   2  12     3208.38     3208.97    170.35 o 
  -4   2  12       82.86      408.52    155.94 o 
  -3   2  12     5742.34     5721.02    317.57 o 
  -2   2  12     1129.47     1159.62    126.70 o 
  -1   2  12     1461.80     1420.34    128.27 o 
   0   2  12     7960.08     7844.12    257.41 o 
   1   2  12     4495.80     4450.38    196.20 o 
   2   2  12     2038.87     2106.66    261.97 o 
   3   2  12     4505.03     4214.81    187.84 o 
   4   2  12     1535.29     1713.66    321.28 o 
   5   2  12     9146.52     8788.12    277.07 o 
   6   2  12       29.45       -4.91     95.23 o 
   7   2  12     9270.29     8897.81    276.28 o 
   8   2  12       83.06       95.45    105.46 o 
   9   2  12      639.00      454.53    127.15 o 
  10   2  12      286.94      263.45    157.92 o 
 -21   3  12      516.88      344.60    122.53 o 
 -20   3  12       30.27       76.78    101.79 o 
 -19   3  12     2400.44     2402.66    157.69 o 
 -18   3  12      517.00      401.33    109.67 o 
 -17   3  12     1985.33     2194.02    141.30 o 
 -16   3  12     4355.06     4446.59    316.71 o 
 -15   3  12      121.94      -54.50     89.21 o 
 -14   3  12       82.21      -15.92     72.05 o 
 -13   3  12      816.05      848.74    209.84 o 
 -12   3  12     1124.33     1205.73    155.82 o 
 -11   3  12      403.30      426.73    177.45 o 
 -10   3  12     2430.50     2477.49    156.66 o 
  -9   3  12    23519.58    22607.95    542.19 o 
  -8   3  12      533.17      494.26    113.72 o 
  -7   3  12     1417.89     1495.24    140.22 o 
  -6   3  12      494.92      428.22    111.25 o 
  -5   3  12     1476.39     1389.00    134.01 o 
  -4   3  12      469.30      443.82    104.67 o 
  -3   3  12     9700.60     9208.28    294.34 o 
  -2   3  12       43.66       38.26     93.41 o 
  -1   3  12     4329.19     4177.30    234.29 o 
   0   3  12     2393.75     2492.83    157.55 o 
   1   3  12      626.77      671.07    119.62 o 
   2   3  12      409.60      394.42    113.47 o 
   3   3  12     1236.01     1262.74    136.76 o 
   4   3  12       99.52      -56.09    100.04 o 
   5   3  12     6766.68     6422.57    294.10 o 
   6   3  12     2001.79     2020.02    188.94 o 
   7   3  12     2337.07     1949.80    257.89 o 
   8   3  12       79.75       97.79    107.94 o 
   9   3  12     1354.38     1497.17    199.44 o 
  10   3  12       15.50     -126.78    133.21 o 
 -20   4  12      221.72      367.74    177.20 o 
 -19   4  12     4466.47     4405.25    291.87 o 
 -18   4  12      536.50      483.65    172.75 o 
 -17   4  12     5690.78     6012.15    339.32 o 
 -16   4  12      453.81      511.33    174.48 o 
 -15   4  12        7.45      -37.81    149.77 o 
 -14   4  12       52.43       -7.61    104.92 o 
 -13   4  12     2431.48     2665.01    169.10 o 
 -12   4  12     2565.48     2616.37    166.82 o 
 -11   4  12    16860.45    17317.63    672.59 o 
 -10   4  12       13.66      -89.18    102.81 o 
  -9   4  12      320.06      306.14    107.95 o 
  -8   4  12     3348.57     3522.54    221.44 o 
  -7   4  12      507.56      421.14    109.64 o 
  -6   4  12      935.10      670.90    149.15 o 
  -5   4  12        0.03      -54.83     92.44 o 
  -4   4  12      756.60      676.77    118.90 o 
  -3   4  12     4976.03     4906.71    275.31 o 
  -2   4  12     2556.41     2605.89    154.98 o 
  -1   4  12    14478.60    14369.46    566.94 o 
   0   4  12      766.93      558.21    111.88 o 
   1   4  12     8387.45     8152.63    271.72 o 
   2   4  12     3323.87     3253.29    176.68 o 
   3   4  12      251.48      222.59    103.20 o 
   4   4  12      210.35      138.22    110.47 o 
   5   4  12      674.41      833.06    281.99 o 
   6   4  12      294.80      283.48    140.38 o 
   7   4  12    11747.29    11842.91    340.22 o 
   8   4  12      232.05      305.56    115.88 o 
   9   4  12     8688.41     8102.70    382.32 o 
  10   4  12      458.06      272.10    173.00 o 
 -17   5  12      713.06      687.79    188.07 o 
 -16   5  12      270.31      281.49    171.76 o 
 -15   5  12      259.99      407.53    179.67 o 
 -14   5  12      622.70      425.01    113.68 o 
 -13   5  12      116.26       46.85    138.15 o 
 -12   5  12      892.56      960.41    209.82 o 
 -11   5  12     1745.11     1529.12    147.68 o 
 -10   5  12      152.65      107.50    105.45 o 
  -9   5  12      452.20      665.02    126.31 o 
  -8   5  12     1889.23     1862.79    152.84 o 
  -7   5  12     8629.69     8100.83    276.61 o 
  -6   5  12      131.97      212.74    110.45 o 
  -5   5  12     6599.84     6972.21    309.29 o 
  -4   5  12      874.58      929.79    130.78 o 
  -3   5  12     6934.37     6776.57    376.64 o 
  -2   5  12     1226.52     1324.36    149.02 o 
  -1   5  12     2642.61     2822.37    273.95 o 
   0   5  12      374.98      222.90    110.53 o 
   1   5  12     1642.60     1703.18    149.46 o 
   2   5  12      410.30      330.25    114.06 o 
   3   5  12     4794.77     4872.51    213.33 o 
   4   5  12       41.82      124.84    108.71 o 
   5   5  12      265.60      178.18    111.31 o 
   6   5  12       13.76       -1.36    105.84 o 
   7   5  12       35.20        7.41    162.99 o 
   8   5  12       13.71       94.41    175.47 o 
   9   5  12      127.91      144.82    158.66 o 
 -17   6  12     2226.66     2532.93    273.58 o 
 -16   6  12      753.31     1121.76    225.39 o 
 -15   6  12      367.63      739.93    203.15 o 
 -14   6  12      695.95      751.30    210.81 o 
 -13   6  12        7.30       63.37    115.38 o 
 -12   6  12      133.73      -19.54    117.02 o 
 -11   6  12     1798.33     1739.53    157.82 o 
 -10   6  12      367.79      167.64    116.45 o 
  -9   6  12     2535.28     2903.35    224.16 o 
  -8   6  12        8.93       79.74    113.49 o 
  -7   6  12     1922.76     1648.75    163.00 o 
  -6   6  12      557.11      376.22    118.69 o 
  -5   6  12     1612.40     1509.74    307.32 o 
  -4   6  12      855.90     1081.66    147.24 o 
  -3   6  12      139.82      137.66    102.05 o 
  -2   6  12       24.63      -41.99    107.86 o 
  -1   6  12     1683.51     1471.95    153.66 o 
   0   6  12       50.86       45.16    230.46 o 
   1   6  12     4288.80     4116.03    264.93 o 
   2   6  12       25.84      -67.47    107.99 o 
   3   6  12      376.09      189.99    117.27 o 
   4   6  12      326.05      331.32    119.83 o 
   5   6  12      912.26      879.18    211.18 o 
   6   6  12     2273.86     2425.78    175.17 o 
   7   6  12     2890.27     3167.12    214.27 o 
   8   6  12      138.77      291.38    170.77 o 
 -17   7  12      689.91      777.75    235.52 o 
 -16   7  12        1.32     -181.15    181.15 o 
 -15   7  12      378.07      221.44    214.76 o 
 -14   7  12      810.83      635.64    209.33 o 
 -13   7  12     7997.11     8158.37    621.06 o 
 -12   7  12     1022.34     1144.08    170.40 o 
 -11   7  12      220.25      186.91    119.77 o 
 -10   7  12        0.33      -52.57    105.57 o 
  -9   7  12      116.80      198.94    121.78 o 
  -8   7  12       29.63     -109.79    109.79 o 
  -7   7  12     6621.35     7263.98    501.32 o 
  -6   7  12     1357.51     1449.57    162.32 o 
  -5   7  12    20571.20    20277.07    524.99 o 
  -4   7  12      785.03      764.76    259.37 o 
  -3   7  12        7.58       42.15    116.04 o 
  -2   7  12      330.41      363.30    164.72 o 
  -1   7  12        4.06      -49.81    111.23 o 
   0   7  12       29.88      -23.21    116.26 o 
   1   7  12     8581.27     9056.90    308.61 o 
   2   7  12       12.64      -73.41    115.75 o 
   3   7  12      549.25      612.31    191.29 o 
   4   7  12     1040.47     1118.32    253.56 o 
   5   7  12     1120.43      900.25    192.03 o 
   6   7  12       32.32      -28.77    123.78 o 
 -14   8  12      189.47      236.26    197.46 o 
 -13   8  12      281.95      370.46    200.18 o 
 -12   8  12       62.44       79.54    121.69 o 
 -11   8  12       28.38      182.83    245.16 o 
 -10   8  12      131.45        4.15    120.98 o 
  -9   8  12      373.78      407.35    155.70 o 
  -8   8  12     1458.53     1220.05    284.83 o 
  -7   8  12     1156.66      990.54    225.89 o 
  -6   8  12        9.02      -66.49    111.02 o 
  -5   8  12        7.23     -107.00    108.07 o 
  -4   8  12       13.16     -119.07    181.28 o 
  -3   8  12      943.86     1184.52    158.44 o 
  -2   8  12      216.19      361.67    136.29 o 
  -1   8  12      734.38      818.93    149.03 o 
   0   8  12      276.86      -51.68    113.15 o 
   1   8  12     1346.97     1518.51    170.90 o 
   2   8  12      188.51       -4.99    126.66 o 
   3   8  12     2739.90     2923.02    201.38 o 
   4   8  12      756.00      369.78    333.88 o 
 -11   9  12     2368.15     2161.11    376.02 o 
 -10   9  12      520.28      232.66    180.54 o 
  -9   9  12     1233.05     1393.91    174.26 o 
  -8   9  12      105.21     -128.16    128.16 o 
  -7   9  12     3246.76     3264.31    204.32 o 
  -6   9  12      167.18     -127.70    127.70 o 
  -5   9  12     2898.37     2844.13    206.26 o 
  -4   9  12      476.09      263.10    128.47 o 
  -3   9  12     3372.95     3790.41    223.00 o 
  -2   9  12       12.78      -27.72    123.33 o 
  -1   9  12     1350.41     1454.10    174.58 o 
   0   9  12       13.68     -128.32    128.32 o 
   1   9  12      759.13      474.53    259.99 o 
 -20   1  13     2279.17     2351.09    171.96 o 
 -19   1  13       93.36      124.44    110.32 o 
 -18   1  13     6186.74     6252.55    231.09 o 
 -17   1  13      348.30      246.68    105.79 o 
 -16   1  13     1919.53     1997.73    152.91 o 
 -15   1  13       20.42      143.25    102.69 o 
 -14   1  13      748.90      869.00    126.87 o 
 -13   1  13      184.75      112.45    105.87 o 
 -12   1  13    11331.02    12022.24    492.05 o 
 -11   1  13       30.53       -8.13    213.28 o 
 -10   1  13     7603.57     7402.59    262.13 o 
  -9   1  13     2103.55     2268.82    167.98 o 
  -8   1  13      327.14      277.44    101.78 o 
  -7   1  13      825.83     1062.47    131.04 o 
  -6   1  13        4.18       92.28    118.26 o 
  -5   1  13     4179.73     4213.38    199.13 o 
  -4   1  13     2700.41     2797.91    223.54 o 
  -3   1  13     4785.33     4533.96    204.76 o 
  -2   1  13     3469.68     3620.24    188.45 o 
  -1   1  13      541.54      570.22    124.67 o 
   0   1  13    15374.25    15115.32    406.48 o 
   1   1  13        0.49     -147.54    151.25 o 
   2   1  13      271.86      349.88    111.53 o 
   3   1  13        1.90       -9.94    334.38 o 
   4   1  13      373.10      212.89    114.30 o 
   5   1  13      737.76      712.66    125.38 o 
   6   1  13     8543.76     8601.29    286.56 o 
   7   1  13       66.02       70.94    105.94 o 
   8   1  13     4525.48     4149.96    282.23 o 
   9   1  13        0.10       15.32    146.06 o 
 -20   2  13     1499.85     1662.03    423.23 o 
 -19   2  13       20.93      -90.31    102.56 o 
 -18   2  13     1520.61     1270.48    136.03 o 
 -17   2  13      237.02     -105.53    133.46 o 
 -16   2  13      338.25      138.70    143.22 o 
 -15   2  13      599.33      482.41     96.32 o 
 -14   2  13     3132.13     3451.34    190.00 o 
 -13   2  13       76.26      -56.05    145.07 o 
 -12   2  13      274.47       28.42    141.86 o 
 -11   2  13      933.68      994.73    197.22 o 
 -10   2  13      697.71     1235.70    203.89 o 
  -9   2  13        2.11     -101.82    131.73 o 
  -8   2  13       31.92      -42.51    152.48 o 
  -7   2  13       74.16      132.96    156.44 o 
  -6   2  13    11697.92    12887.81    530.61 o 
  -5   2  13      432.45      533.33    179.67 o 
  -4   2  13      134.40      161.04    106.10 o 
  -3   2  13     1147.94     1160.07    143.86 o 
  -2   2  13     1085.82      913.56    135.96 o 
  -1   2  13        2.19       56.65    176.33 o 
   0   2  13     3672.28     3489.67    391.84 o 
   1   2  13       13.93      -27.18     96.62 o 
   2   2  13     1066.54     1258.88    141.70 o 
   3   2  13       10.32      -23.15    105.75 o 
   4   2  13      198.71      113.65    101.93 o 
   5   2  13     2996.44     2858.53    178.11 o 
   6   2  13      154.09      277.45    140.38 o 
   7   2  13      256.49      253.65    121.84 o 
   8   2  13     1287.04     1175.58    174.36 o 
 -19   3  13       88.28      -14.75    198.08 o 
 -18   3  13      991.76     1009.81    178.68 o 
 -17   3  13      215.37      341.05    168.05 o 
 -16   3  13     2673.03     3184.14    264.69 o 
 -15   3  13      367.14      113.24    110.18 o 
 -14   3  13     7912.83     8270.08    396.66 o 
 -13   3  13      607.17      738.99    131.06 o 
 -12   3  13     1638.33     1897.39    162.87 o 
 -11   3  13      370.11      197.74    153.60 o 
 -10   3  13        3.26       -9.66    105.87 o 
  -9   3  13     1415.52     1596.21    149.79 o 
  -8   3  13     4344.36     4818.46    218.01 o 
  -7   3  13     3498.20     3753.69    196.15 o 
  -6   3  13      373.74      270.98    116.99 o 
  -5   3  13      369.45      124.56    109.98 o 
  -4   3  13     2426.93     2559.02    167.88 o 
  -3   3  13       69.34      161.69    113.55 o 
  -2   3  13     1625.11     1888.61    163.38 o 
  -1   3  13       96.24      -28.84    107.30 o 
   0   3  13      393.31      338.80    117.63 o 
   1   3  13      180.03      232.49    109.10 o 
   2   3  13     8662.80     8810.17    292.71 o 
   3   3  13       59.68       49.46    100.88 o 
   4   3  13     8827.90     8639.46    288.79 o 
   5   3  13        9.75      -31.53    105.43 o 
   6   3  13      644.65      701.74    127.66 o 
   7   3  13      543.32      539.31    142.60 o 
   8   3  13      323.81      446.29    123.19 o 
 -17   4  13       82.45      302.75    187.33 o 
 -16   4  13      895.88      847.93    199.94 o 
 -15   4  13      402.16      442.13    194.00 o 
 -14   4  13       66.99       18.91    118.35 o 
 -13   4  13      152.58      154.24    123.57 o 
 -12   4  13     4770.30     4529.10    214.24 o 
 -11   4  13     1520.66     1441.62    156.25 o 
 -10   4  13        7.23      -33.23    108.91 o 
  -9   4  13       20.26     -144.95    144.95 o 
  -8   4  13      131.18       60.30    113.71 o 
  -7   4  13       19.12       72.51    113.30 o 
  -6   4  13     3574.92     3319.03    327.34 o 
  -5   4  13     2631.40     2611.69    183.31 o 
  -4   4  13     3062.94     2989.45    185.77 o 
  -3   4  13      522.20      454.08    118.19 o 
  -2   4  13      343.98      312.92    120.67 o 
  -1   4  13      239.66      153.36    115.99 o 
   0   4  13     2687.95     2998.08    183.11 o 
   1   4  13      215.57      177.16    206.86 o 
   2   4  13     3537.37     3311.02    190.54 o 
   3   4  13     2100.70     2122.84    171.20 o 
   4   4  13      775.82      514.60    123.88 o 
   5   4  13      806.16      720.24    136.01 o 
   6   4  13       98.92       80.31    116.78 o 
   7   4  13      653.13      708.98    201.79 o 
 -17   5  13       49.53     -145.81    169.54 o 
 -16   5  13    10697.26    11474.67    515.29 o 
 -15   5  13       56.64     -127.52    165.83 o 
 -14   5  13     5956.40     5988.01    246.19 o 
 -13   5  13       12.16     -111.93    111.93 o 
 -12   5  13        5.08       47.63    113.91 o 
 -11   5  13       40.80      -32.86    108.13 o 
 -10   5  13      374.71      183.01    118.06 o 
  -9   5  13      856.23      741.02    247.26 o 
  -8   5  13     3770.06     3665.94    198.40 o 
  -7   5  13       21.34      -48.93    109.08 o 
  -6   5  13      102.60       22.35    104.75 o 
  -5   5  13     4322.10     4196.67    212.02 o 
  -4   5  13     2549.08     2567.66    183.13 o 
  -3   5  13      668.38      732.01    279.14 o 
  -2   5  13     2122.16     2055.97    174.19 o 
  -1   5  13       69.97      117.16    116.15 o 
   0   5  13      509.63      555.03    132.80 o 
   1   5  13       82.99       46.31    167.93 o 
   2   5  13     4112.56     4313.90    211.53 o 
   3   5  13     2610.49     2681.26    264.32 o 
   4   5  13     5654.05     5690.78    272.97 o 
   5   5  13      287.59      173.03    123.67 o 
   6   5  13      269.92      189.19    124.67 o 
 -16   6  13      543.85      451.03    202.16 o 
 -15   6  13      116.50      260.24    195.24 o 
 -14   6  13       27.85      220.45    190.30 o 
 -13   6  13      903.07      771.15    183.87 o 
 -12   6  13        7.79       -6.01    127.56 o 
 -11   6  13     4489.62     4599.65    223.22 o 
 -10   6  13     8901.60     9466.76    319.41 o 
  -9   6  13      831.97      636.68    210.32 o 
  -8   6  13     3303.26     3320.32    201.73 o 
  -7   6  13      149.70       51.69    125.42 o 
  -6   6  13      368.22      202.69    125.50 o 
  -5   6  13      735.54      589.97    302.00 o 
  -4   6  13      619.22      660.55    140.19 o 
  -3   6  13       49.87     -101.57    114.46 o 
  -2   6  13    13767.08    13503.97    397.68 o 
  -1   6  13     1024.93     1289.83    176.33 o 
   0   6  13      423.15      164.56    125.85 o 
   1   6  13     2827.21     2820.68    186.51 o 
   2   6  13      262.40      416.06    135.42 o 
   3   6  13      462.91      417.59    239.35 o 
   4   6  13     3486.74     3327.11    203.81 o 
 -13   7  13      590.51      275.26    138.64 o 
 -12   7  13      857.95      436.45    230.09 o 
 -11   7  13      482.98      196.24    148.90 o 
 -10   7  13       90.32       -6.30    169.66 o 
  -9   7  13      215.38      177.21    130.51 o 
  -8   7  13      407.18      388.64    141.41 o 
  -7   7  13     1034.62      885.40    205.74 o 
  -6   7  13      417.87      342.16    138.65 o 
  -5   7  13      237.92      119.22    147.79 o 
  -4   7  13       70.67      -73.26    117.01 o 
  -3   7  13       22.76      -55.84    125.52 o 
  -2   7  13      677.18      560.29    146.22 o 
  -1   7  13       59.54      -62.00    113.58 o 
   0   7  13        0.47       96.50    122.20 o 
   1   7  13      953.58      884.36    149.76 o 
   2   7  13     5987.58     5839.34    392.33 o 
 -10   8  13     5355.00     5268.63    351.06 o 
  -9   8  13       99.71      152.77    139.32 o 
  -8   8  13     3567.76     3435.99    221.98 o 
  -7   8  13      334.71      178.50    138.33 o 
  -6   8  13       79.19       25.57    123.57 o 
  -5   8  13       40.87      137.07    139.04 o 
  -4   8  13     5397.29     5680.92    282.97 o 
  -3   8  13       88.23      163.20    132.90 o 
  -2   8  13     3314.31     3110.48    495.27 o 
 -16   0  14        5.34      -49.43    169.54 o 
 -15   0  14     3310.71     3496.52    285.20 o 
 -14   0  14     2565.98     2856.93    254.06 o 
 -13   0  14      628.07      766.87    197.71 o 
 -12   0  14     1172.62     1559.20    225.64 o 
 -11   0  14      173.31      202.41    161.63 o 
 -10   0  14     1459.17     1489.75    223.17 o 
  -9   0  14     1076.47     1018.71    204.38 o 
  -8   0  14     1301.92     1462.08    221.93 o 
  -7   0  14     1839.94     2768.21    274.32 o 
  -6   0  14    20135.90    19882.34    723.87 o 
  -5   0  14     2964.29     3019.55    254.55 o 
  -4   0  14     6391.04     6848.47    375.40 o 
  -3   0  14       12.19      190.05    177.20 o 
  -2   0  14       78.70        3.46    163.36 o 
  -1   0  14      182.99      145.32    168.05 o 
   0   0  14     6678.24     7037.04    374.42 o 
   1   0  14      549.97      522.45    188.57 o 
   2   0  14     5991.23     6066.03    352.91 o 
   3   0  14     7407.36     8144.22    408.77 o 
   5   0  14      867.61     1495.44    226.63 o 
   6   0  14      554.27      374.66    183.62 o 
 -16   1  14        6.27     -147.54    147.54 o 
 -15   1  14      627.34      681.31    134.27 o 
 -14   1  14      759.25      657.60    133.44 o 
 -13   1  14     2538.44     2787.71    213.53 o 
 -12   1  14     1404.36     1437.95    152.18 o 
 -11   1  14     9461.42     9742.54    336.23 o 
 -10   1  14      190.33      276.54    118.75 o 
  -9   1  14       92.95      253.23    167.19 o 
  -8   1  14      244.66      143.67    235.77 o 
  -7   1  14     1505.21     1638.24    160.89 o 
  -6   1  14     2443.35     2408.43    179.26 o 
  -5   1  14      694.19      694.95    135.15 o 
  -4   1  14     1292.01     1596.74    156.99 o 
  -3   1  14     4770.74     4871.45    221.81 o 
  -2   1  14      689.29      834.98    141.87 o 
  -1   1  14       12.29      -58.82    161.13 o 
   0   1  14      440.54      350.20    180.41 o 
   1   1  14     1944.56     1838.30    171.52 o 
   2   1  14        9.37      -14.06    116.46 o 
   3   1  14     6092.47     5967.78    328.82 o 
   4   1  14     1030.32      787.36    252.82 o 
   5   1  14       64.79       19.72    119.99 o 
 -16   2  14     1008.63     1152.41    218.97 o 
 -15   2  14     5527.00     6369.16    353.04 o 
 -14   2  14      577.99      484.68    129.05 o 
 -13   2  14      149.43       23.02    124.12 o 
 -12   2  14      660.74      686.17    141.45 o 
 -11   2  14        0.11       12.90    117.53 o 
 -10   2  14      182.84      166.71    122.62 o 
  -9   2  14     3518.33     3524.18    204.37 o 
  -8   2  14     8234.39     9172.64    318.22 o 
  -7   2  14        2.41     -110.54    110.54 o 
  -6   2  14      950.20      976.65    151.28 o 
  -5   2  14      154.86       43.57    113.09 o 
  -4   2  14     2837.15     3151.56    197.25 o 
  -3   2  14      755.63      826.64    132.12 o 
  -2   2  14     3768.98     3584.52    201.93 o 
  -1   2  14      492.04      547.71    199.69 o 
   0   2  14      422.19      390.85    170.53 o 
   1   2  14     4877.64     4619.63    222.02 o 
   2   2  14      755.76      798.28    142.88 o 
   3   2  14     1062.69     1047.89    188.07 o 
   4   2  14      302.35       45.47    183.25 o 
   5   2  14      125.29      138.51    126.30 o 
 -16   3  14      151.65       58.57    178.93 o 
 -15   3  14      249.61      273.72    129.67 o 
 -14   3  14      619.01      829.59    146.12 o 
 -13   3  14      323.40      172.55    131.52 o 
 -12   3  14     1216.76     1518.39    166.12 o 
 -11   3  14      815.79      797.80    271.24 o 
 -10   3  14        2.87      -64.67    119.23 o 
  -9   3  14     3828.80     3994.14    211.89 o 
  -8   3  14      240.78      182.34    123.81 o 
  -7   3  14     2695.02     2895.51    204.26 o 
  -6   3  14      494.19      334.45    123.41 o 
  -5   3  14       14.76       26.79    117.55 o 
  -4   3  14     2438.65     2681.65    199.07 o 
  -3   3  14     1660.91     1772.97    176.64 o 
  -2   3  14      743.46      747.24    146.66 o 
  -1   3  14     1348.21     1353.16    165.10 o 
   0   3  14      690.37      849.82    146.08 o 
   1   3  14      219.94      337.32    128.81 o 
   2   3  14      544.72      590.95    132.37 o 
   3   3  14      192.00       71.82    115.75 o 
   4   3  14      204.71      255.54    131.82 o 
 -15   4  14      993.78      778.74    214.52 o 
 -14   4  14       22.61       67.01    127.86 o 
 -13   4  14     3888.49     3693.91    295.95 o 
 -12   4  14      359.93      120.98    126.65 o 
 -11   4  14     2673.06     2722.37    202.41 o 
 -10   4  14     4726.46     5631.74    250.16 o 
  -9   4  14      714.90      918.96    272.47 o 
  -8   4  14      147.11      222.47    128.04 o 
  -7   4  14       73.39      -31.85    120.62 o 
  -6   4  14     1491.52     1694.49    169.11 o 
  -5   4  14     1428.57     1566.93    344.39 o 
  -4   4  14     2133.15     2350.30    289.28 o 
  -3   4  14       24.76       84.26    126.90 o 
  -2   4  14     2231.49     2558.14    196.24 o 
  -1   4  14     9700.26     9357.16    321.79 o 
   0   4  14      880.76     1002.86    150.26 o 
   1   4  14       27.64       78.09    124.14 o 
   2   4  14        0.24       -7.51    124.26 o 
   3   4  14       43.61     -118.44    118.44 o 
 -14   5  14       57.20      247.09    257.15 o 
 -13   5  14        0.52       67.94    131.17 o 
 -12   5  14      553.29      425.71    222.05 o 
 -11   5  14       77.25     -122.54    122.54 o 
 -10   5  14       30.58      -87.20    215.63 o 
  -9   5  14       13.54      -23.75    240.10 o 
  -8   5  14       42.97     -117.24    117.24 o 
  -7   5  14     1637.33     1631.93    172.59 o 
  -6   5  14        2.87     -101.63    129.38 o 
  -5   5  14        2.33     -117.62    117.62 o 
  -4   5  14      343.57      304.63    134.11 o 
  -3   5  14      216.34       96.05    120.16 o 
  -2   5  14       17.36     -223.29    223.29 o 
  -1   5  14        1.20        3.26    137.53 o 
   0   5  14     1819.74     1980.49    182.02 o 
   1   5  14     1085.33      926.76    156.49 o 
   2   5  14      103.27      206.81    134.41 o 
 -11   6  14     2865.56     3235.26    257.52 o 
 -10   6  14      867.56      853.71    155.85 o 
  -9   6  14     1406.80     1500.59    173.92 o 
  -8   6  14     1370.52     1042.50    176.70 o 
  -7   6  14       41.88      -88.94    126.94 o 
  -6   6  14     1133.86      864.25    159.46 o 
  -5   6  14      926.39      938.44    162.20 o 
  -4   6  14     3155.34     2968.13    213.43 o 
  -3   6  14      412.08      573.37    146.53 o 
  -2   6  14     1142.99     1182.05    465.98 o 
  -1   6  14      824.99     1074.79    376.52 o 
 -14   1  15      117.15      100.81    124.18 o 
 -13   1  15     2374.94     2815.49    202.43 o 
 -12   1  15     1901.99     2103.03    205.50 o 
 -11   1  15     3365.33     3731.70    269.38 o 
 -10   1  15       80.52      142.37    128.53 o 
  -9   1  15     3942.65     4155.26    424.46 o 
  -8   1  15      321.59      341.96    126.99 o 
  -7   1  15     1593.98     2126.30    214.52 o 
  -6   1  15     1104.51     1215.00    238.74 o 
  -5   1  15     3357.65     3470.70    240.59 o 
  -4   1  15      172.45      121.10    192.52 o 
  -3   1  15     4676.39     5043.12    344.26 o 
  -2   1  15     2282.67     2358.19    215.51 o 
  -1   1  15     3880.92     4546.69    510.59 o 
   0   1  15        6.43      106.38    127.04 o 
   1   1  15      990.25     1047.80    206.11 o 
 -13   2  15     1070.42     1113.73    228.60 o 
 -12   2  15       68.57      -49.00    130.58 o 
 -11   2  15      156.25       61.17    140.13 o 
 -10   2  15     1367.59     1514.97    179.35 o 
  -9   2  15     1734.24     1840.92    188.19 o 
  -8   2  15      570.78      427.17    145.89 o 
  -7   2  15      115.50      148.02    134.63 o 
  -6   2  15     4323.47     4833.75    240.78 o 
  -5   2  15     2240.25     2481.16    208.10 o 
  -4   2  15     2531.08     3060.23    212.32 o 
  -3   2  15        3.88     -139.63    139.63 o 
  -2   2  15      263.07      374.14    146.15 o 
  -1   2  15      393.51      434.37    144.87 o 
   0   2  15     2090.54     1951.77    190.19 o 
 -12   3  15      298.07      282.74    145.98 o 
 -11   3  15     1778.64     2132.99    197.63 o 
 -10   3  15     1116.63     1107.97    325.85 o 
  -9   3  15     1872.13     1768.81    188.18 o 
  -8   3  15      185.45      -48.91    134.32 o 
  -7   3  15     3094.90     3447.71    284.70 o 
  -6   3  15      266.02      512.10    149.11 o 
  -5   3  15     3235.07     3247.84    211.51 o 
  -4   3  15       52.92      -15.51    132.02 o 
  -3   3  15     2505.39     2749.34    211.24 o 
  -2   3  15      145.21      158.96    127.54 o 
  -1   3  15      183.64      128.08    126.02 o 
  -9   4  15      160.30      279.65    178.56 o 
  -8   4  15      349.27      405.38    254.55 o 
  -7   4  15        5.45      119.53    209.45 o 
  -6   4  15      204.83      383.85    147.79 o 
  -5   4  15       20.61     -131.09    131.09 o 
  -4   4  15      111.22       64.65    139.50 o 
                                                 
